# Supplementary material for: Bis(10-meth­oxy­benzo[h]quinolinium) tetra­chloridozinc
Source: Acta Crystallogr Sect E Struct Rep Online. 2012 Jan 11;68(Pt 2):m131. doi: 10.1107/S1600536811055462 (PMC3274869; doi:10.1107/S1600536811055462)
Supplement: Supplementary file 1 [file e-68-0m131-sup1.cif]

##############################################################################
#                                                                            #
# This CIF contains the data in a paper accepted for publication in          #
# Acta Crystallographica Section E. It conforms to the requirements of       #
# Notes for Authors for Acta Crystallographica Section E, and has been       #
# peer reviewed under the auspices of the IUCr Commission on Journals.       #
#                                                                            #
# Full details of the Crystallographic Information File format               #
# are given in the paper "The Crystallographic Information File (CIF):       #
# a New Standard Archive File for Crystallography" by S. R. Hall, F. H.      #
# Allen and I. D. Brown [Acta Cryst. (1991), A47, 655-685].                  #
#                                                                            #
# The current version of the core CIF dictionary is obtainable from          #
# ftp://ftp.iucr.org/pub/cif_core.dic.                                       #
#                                                                            #
# Software is freely available for graphical display of the structure(s)     #
# in this CIF. For information consult the CIF software page                 #
# http://www.iucr.org/resources/cif/software.                                #
#                                                                            #
# This file may be used for bona fide research purposes within the           #
# scientific community so long as proper attribution is given to the journal # 
# article from which it was obtained.                                        #
#                                                                            #
##############################################################################
data_I
_audit_creation_method     SHELXL-97
_chemical_name_systematic
;
Bis(10-methoxybenzo[<i>h</i>]quinolinium) tetrachloridozinc
;
_chemical_name_common     ?
_chemical_formula_moiety     '2(C14 H12 N O +), Cl4 Zn 2-'
_chemical_formula_sum     'C28 H24 Cl4 N2 O2 Zn'
_chemical_formula_iupac     '(C14 H12 N O)2 [Zn Cl4]'
_chemical_formula_weight     627.66
_chemical_melting_point     ?
_symmetry_cell_setting     triclinic
_symmetry_space_group_name_H-M     'P -1'
_symmetry_space_group_name_Hall     '-P 1'
loop_
    _symmetry_equiv_pos_as_xyz
    'x, y, z'
    '-x, -y, -z'
_cell_length_a     8.3846(15)
_cell_length_b     9.6352(18)
_cell_length_c     18.348(3)
_cell_angle_alpha     91.810(3)
_cell_angle_beta     92.508(3)
_cell_angle_gamma     114.967(3)
_cell_volume     1340.4(4)
_cell_formula_units_Z     2
_cell_measurement_reflns_used     2730
_cell_measurement_theta_min     2.23
_cell_measurement_theta_max     27.53
_cell_measurement_temperature     293(2)
_exptl_crystal_description     block
_exptl_crystal_colour     yellow
_exptl_crystal_size_max     0.30
_exptl_crystal_size_mid     0.20
_exptl_crystal_size_min     0.20
_exptl_crystal_density_diffrn     1.555
_exptl_crystal_density_meas     ?
_exptl_crystal_density_method     'not measured'
_exptl_crystal_F_000     640
_exptl_absorpt_coefficient_mu     1.345
_exptl_absorpt_correction_type     multi-scan
_exptl_absorpt_process_details     '(SADABS; Sheldrick, 1996)'
_exptl_absorpt_correction_T_min     0.688
_exptl_absorpt_correction_T_max     0.775
_exptl_special_details     ?
_diffrn_ambient_temperature     293(2)
_diffrn_radiation_type     MoK\a
_diffrn_radiation_wavelength     0.71073
_diffrn_radiation_source     'fine-focus sealed tube'
_diffrn_radiation_monochromator     graphite
_diffrn_measurement_device_type     'Bruker APEX CCD'
_diffrn_measurement_method     '\f and \w scans'
_diffrn_detector_area_resol_mean     ?
_diffrn_reflns_number     5013
_diffrn_reflns_av_R_equivalents     0.0281
_diffrn_reflns_av_sigmaI/netI     0.0603
_diffrn_reflns_theta_min     2.34
_diffrn_reflns_theta_max     24.25
_diffrn_reflns_theta_full     24.25
_diffrn_measured_fraction_theta_max     0.964
_diffrn_measured_fraction_theta_full     0.964
_diffrn_reflns_limit_h_min     -9
_diffrn_reflns_limit_h_max     9
_diffrn_reflns_limit_k_min     -11
_diffrn_reflns_limit_k_max     5
_diffrn_reflns_limit_l_min     -21
_diffrn_reflns_limit_l_max     21
_diffrn_standards_number     ?
_diffrn_standards_interval_count     ?
_diffrn_standards_interval_time     ?
_diffrn_standards_decay_%     ?
_refine_special_details
;
Refinement of <i>F</i>^2^ against ALL reflections. The weighted <i>R</i>-factor
<i>wR</i> and goodness of fit <i>S</i> are based on <i>F</i>^2^, conventional
<i>R</i>-factors <i>R</i> are based on <i>F</i>, with <i>F</i> set to zero for
negative <i>F</i>^2^. The threshold expression of <i>F</i>^2^ >
\s(<i>F</i>^2^) is used only for calculating <i>R</i>-factors(gt) <i>etc</i>.
and is not relevant to the choice of reflections for refinement.
<i>R</i>-factors based on <i>F</i>^2^ are statistically about twice as large
as those based on <i>F</i>, and <i>R</i>- factors based on ALL data will be
even larger.
;
_reflns_number_total     4177
_reflns_number_gt     3432
_reflns_threshold_expression     I>2\s(I)
_refine_ls_structure_factor_coef     Fsqd
_refine_ls_matrix_type     full
_refine_ls_R_factor_all     0.0925
_refine_ls_R_factor_gt     0.0726
_refine_ls_wR_factor_gt     0.1823
_refine_ls_wR_factor_ref     0.2200
_refine_ls_goodness_of_fit_ref     1.175
_refine_ls_restrained_S_all     1.175
_refine_ls_number_reflns     4177
_refine_ls_number_parameters     337
_refine_ls_number_restraints     0
_refine_ls_hydrogen_treatment     constr
_refine_ls_weighting_scheme     calc
_refine_ls_weighting_details
         'calc w=1/[\s^2^(Fo^2^)+(0.1180P)^2^+1.3115P] where P=(Fo^2^+2Fc^2^)/3'
_atom_sites_solution_hydrogens     geom
_atom_sites_solution_primary     direct
_atom_sites_solution_secondary     difmap
_refine_ls_shift/su_max     0.000
_refine_ls_shift/su_mean     0.000
_refine_diff_density_max     0.916
_refine_diff_density_min     -0.846
_refine_ls_extinction_method     'SHELXL97 (Sheldrick, 2008)'
_refine_ls_extinction_coef     0.027(5)
_refine_ls_extinction_expression
                                  'Fc^*^=kFc[1+0.001xFc^2^\l^3^/sin(2\q)]^-1/4^'
loop_
    _atom_type_symbol
    _atom_type_description
    _atom_type_scat_dispersion_real
    _atom_type_scat_dispersion_imag
    _atom_type_scat_source
    'C' 'C' 0.0033 0.0016
                         'International Tables Vol C Tables 4.2.6.8 and 6.1.1.4'
    'H' 'H' 0.0000 0.0000
                         'International Tables Vol C Tables 4.2.6.8 and 6.1.1.4'
    'N' 'N' 0.0061 0.0033
                         'International Tables Vol C Tables 4.2.6.8 and 6.1.1.4'
    'O' 'O' 0.0106 0.0060
                         'International Tables Vol C Tables 4.2.6.8 and 6.1.1.4'
    'Zn' 'Zn' 0.2839 1.4301
                         'International Tables Vol C Tables 4.2.6.8 and 6.1.1.4'
    'Cl' 'Cl' 0.1484 0.1585
                         'International Tables Vol C Tables 4.2.6.8 and 6.1.1.4'
_computing_data_collection     'SMART (Bruker, 2007)'
_computing_cell_refinement     'SAINT (Bruker, 2007)'
_computing_data_reduction     'SAINT (Bruker, 2007)'
_computing_structure_solution     'SHELXS97 (Sheldrick, 2008)'
_computing_structure_refinement     'SHELXL97 (Sheldrick, 2008)'
_computing_molecular_graphics     'XP in SHELXTL (Sheldrick, 2008)'
_computing_publication_material     'SHELXTL (Sheldrick, 2008)'
loop_
    _atom_site_type_symbol
    _atom_site_label
    _atom_site_fract_x
    _atom_site_fract_y
    _atom_site_fract_z
    _atom_site_U_iso_or_equiv
    _atom_site_adp_type
    _atom_site_calc_flag
    _atom_site_refinement_flags
    _atom_site_occupancy
    _atom_site_symmetry_multiplicity
    _atom_site_disorder_assembly
    _atom_site_disorder_group
    Zn Zn1 0.65848(11) 0.46816(9) 0.25386(4) 0.0402(4) Uani d . 1 1 . .
    Cl Cl1 0.4662(3) 0.3566(2) 0.34307(9) 0.0479(5) Uani d . 1 1 . .
    Cl Cl2 0.5032(3) 0.5538(2) 0.17408(10) 0.0491(5) Uani d . 1 1 . .
    Cl Cl3 0.7041(4) 0.2815(3) 0.19234(12) 0.0686(7) Uani d . 1 1 . .
    Cl Cl4 0.9008(3) 0.6651(3) 0.30484(12) 0.0639(6) Uani d . 1 1 . .
    O O1 0.2911(7) 1.1282(5) 0.4863(3) 0.0443(12) Uani d . 1 1 . .
    O O2 1.2012(6) 0.4167(5) 0.0191(3) 0.0447(12) Uani d . 1 1 . .
    N N1 0.3863(7) 0.9990(6) 0.3799(3) 0.0362(13) Uani d . 1 1 . .
    H H1 0.3811 1.0809 0.3972 0.043 Uiso calc R 1 1 . .
    N N2 1.1219(7) 0.2271(6) 0.1233(3) 0.0403(14) Uani d . 1 1 . .
    H H2 1.1914 0.3149 0.1088 0.048 Uiso calc R 1 1 . .
    C C7 0.2315(8) 0.9970(7) 0.5249(4) 0.0339(15) Uani d . 1 1 . .
    C C11 0.2044(9) 0.7392(8) 0.5306(4) 0.0383(16) Uani d . 1 1 . .
    C C19 0.8652(9) -0.0063(8) 0.1046(4) 0.0400(17) Uani d . 1 1 . .
    C C5 0.3231(8) 0.8696(7) 0.4211(4) 0.0334(15) Uani d . 1 1 . .
    C C22 1.0506(9) 0.3249(8) -0.0213(4) 0.0371(16) Uani d . 1 1 . .
    C C4 0.3342(9) 0.7386(7) 0.3914(4) 0.0367(16) Uani d . 1 1 . .
    C C6 0.2526(8) 0.8717(7) 0.4925(3) 0.0307(14) Uani d . 1 1 . .
    C C20 0.9774(8) 0.1375(7) 0.0789(4) 0.0322(15) Uani d . 1 1 . .
    C C18 0.9075(10) -0.0513(8) 0.1711(4) 0.0471(19) Uani d . 1 1 . .
    H H18 0.8338 -0.1454 0.1883 0.056 Uiso calc R 1 1 . .
    C C1 0.4544(10) 1.0034(9) 0.3153(4) 0.0453(18) Uani d . 1 1 . .
    H H1A 0.4953 1.0933 0.2903 0.054 Uiso calc R 1 1 . .
    C C13 0.2790(10) 0.6069(8) 0.4329(5) 0.0493(19) Uani d . 1 1 . .
    H H13 0.2863 0.5195 0.4136 0.059 Uiso calc R 1 1 . .
    C C21 0.9408(8) 0.1852(8) 0.0091(4) 0.0348(15) Uani d . 1 1 . .
    C C26 0.7838(9) 0.0852(8) -0.0321(4) 0.0418(17) Uani d . 1 1 . .
    C C10 0.1336(10) 0.7295(9) 0.5993(4) 0.0486(18) Uani d . 1 1 . .
    H H10 0.1017 0.6412 0.6251 0.058 Uiso calc R 1 1 . .
    C C3 0.4010(10) 0.7407(9) 0.3237(4) 0.0468(18) Uani d . 1 1 . .
    H H3 0.4039 0.6521 0.3035 0.056 Uiso calc R 1 1 . .
    C C8 0.1616(10) 0.9881(8) 0.5903(4) 0.0447(18) Uani d . 1 1 . .
    H H8 0.1463 1.0710 0.6106 0.054 Uiso calc R 1 1 . .
    C C9 0.1130(11) 0.8546(10) 0.6269(4) 0.058(2) Uani d . 1 1 . .
    H H9 0.0645 0.8492 0.6719 0.070 Uiso calc R 1 1 . .
    C C17 1.0585(11) 0.0437(10) 0.2115(4) 0.055(2) Uani d . 1 1 . .
    H H17 1.0911 0.0117 0.2546 0.066 Uiso calc R 1 1 . .
    C C2 0.4640(10) 0.8740(9) 0.2854(4) 0.0488(19) Uani d . 1 1 . .
    H H2A 0.5118 0.8758 0.2405 0.059 Uiso calc R 1 1 . .
    C C14 0.2706(11) 1.2609(8) 0.5156(4) 0.0487(19) Uani d . 1 1 . .
    H H14A 0.1477 1.2350 0.5198 0.073 Uiso calc R 1 1 . .
    H H14B 0.3188 1.3432 0.4834 0.073 Uiso calc R 1 1 . .
    H H14C 0.3318 1.2922 0.5629 0.073 Uiso calc R 1 1 . .
    C C29 1.3189(10) 0.5596(8) -0.0091(4) 0.0451(17) Uani d . 1 1 . .
    H H29A 1.3556 0.5398 -0.0556 0.068 Uiso calc R 1 1 . .
    H H29B 1.4203 0.6093 0.0243 0.068 Uiso calc R 1 1 . .
    H H29C 1.2591 0.6247 -0.0149 0.068 Uiso calc R 1 1 . .
    C C12 0.2156(10) 0.6040(8) 0.5000(4) 0.0455(18) Uani d . 1 1 . .
    H H12 0.1797 0.5156 0.5260 0.055 Uiso calc R 1 1 . .
    C C16 1.1615(10) 0.1866(9) 0.1877(4) 0.0491(19) Uani d . 1 1 . .
    H H16 1.2586 0.2545 0.2167 0.059 Uiso calc R 1 1 . .
    C C25 0.7424(10) 0.1275(9) -0.1000(4) 0.0482(19) Uani d . 1 1 . .
    H H25 0.6393 0.0628 -0.1268 0.058 Uiso calc R 1 1 . .
    C C23 1.0090(10) 0.3623(9) -0.0891(4) 0.0457(18) Uani d . 1 1 . .
    H H23 1.0846 0.4524 -0.1090 0.055 Uiso calc R 1 1 . .
    C C28 0.7095(10) -0.1024(9) 0.0607(5) 0.052(2) Uani d . 1 1 . .
    H H28 0.6328 -0.1964 0.0770 0.062 Uiso calc R 1 1 . .
    C C27 0.6748(10) -0.0574(9) -0.0032(5) 0.050(2) Uani d . 1 1 . .
    H H27 0.5735 -0.1227 -0.0309 0.060 Uiso calc R 1 1 . .
    C C24 0.8520(10) 0.2638(10) -0.1279(4) 0.051(2) Uani d . 1 1 . .
    H H24 0.8216 0.2906 -0.1729 0.061 Uiso calc R 1 1 . .
loop_
    _atom_site_aniso_label
    _atom_site_aniso_U_11
    _atom_site_aniso_U_22
    _atom_site_aniso_U_33
    _atom_site_aniso_U_12
    _atom_site_aniso_U_13
    _atom_site_aniso_U_23
    Zn1 0.0497(6) 0.0382(5) 0.0349(5) 0.0200(4) 0.0069(4) 0.0055(3)
    Cl1 0.0652(12) 0.0475(11) 0.0383(10) 0.0292(9) 0.0152(8) 0.0111(8)
    Cl2 0.0621(12) 0.0488(11) 0.0392(10) 0.0258(9) 0.0029(8) 0.0073(8)
    Cl3 0.1108(19) 0.0549(13) 0.0580(13) 0.0491(13) 0.0347(12) 0.0140(10)
    Cl4 0.0558(13) 0.0597(14) 0.0627(13) 0.0122(10) -0.0040(10) 0.0037(11)
    O1 0.066(3) 0.034(3) 0.044(3) 0.031(2) 0.010(2) 0.002(2)
    O2 0.042(3) 0.032(3) 0.047(3) 0.002(2) 0.002(2) 0.008(2)
    N1 0.042(3) 0.036(3) 0.035(3) 0.021(3) 0.002(2) 0.004(2)
    N2 0.043(3) 0.033(3) 0.038(3) 0.009(3) 0.004(3) 0.006(3)
    C7 0.030(3) 0.032(4) 0.042(4) 0.015(3) 0.002(3) 0.005(3)
    C11 0.035(4) 0.039(4) 0.041(4) 0.016(3) -0.004(3) 0.005(3)
    C19 0.040(4) 0.035(4) 0.048(4) 0.017(3) 0.012(3) 0.002(3)
    C5 0.034(4) 0.030(4) 0.040(4) 0.018(3) -0.002(3) -0.002(3)
    C22 0.036(4) 0.033(4) 0.040(4) 0.012(3) 0.008(3) 0.003(3)
    C4 0.036(4) 0.027(4) 0.046(4) 0.013(3) -0.004(3) -0.002(3)
    C6 0.028(3) 0.027(3) 0.036(3) 0.010(3) -0.001(3) 0.007(3)
    C20 0.028(3) 0.027(3) 0.039(4) 0.011(3) 0.003(3) -0.005(3)
    C18 0.046(4) 0.034(4) 0.058(5) 0.013(4) 0.020(4) 0.008(4)
    C1 0.054(5) 0.048(4) 0.040(4) 0.027(4) 0.003(3) 0.010(3)
    C13 0.049(4) 0.036(4) 0.071(5) 0.026(4) 0.004(4) -0.006(4)
    C21 0.027(3) 0.034(4) 0.042(4) 0.011(3) 0.005(3) -0.002(3)
    C26 0.034(4) 0.041(4) 0.050(4) 0.015(3) 0.013(3) -0.003(3)
    C10 0.056(5) 0.042(4) 0.051(4) 0.024(4) 0.002(4) 0.010(4)
    C3 0.055(5) 0.043(4) 0.049(4) 0.028(4) -0.003(3) -0.010(4)
    C8 0.054(5) 0.037(4) 0.049(4) 0.023(4) 0.015(4) 0.007(3)
    C9 0.067(5) 0.067(6) 0.044(4) 0.031(5) 0.018(4) 0.000(4)
    C17 0.070(6) 0.064(6) 0.038(4) 0.034(5) 0.010(4) 0.016(4)
    C2 0.058(5) 0.063(5) 0.036(4) 0.035(4) 0.003(3) -0.005(4)
    C14 0.076(5) 0.031(4) 0.051(4) 0.034(4) 0.003(4) -0.005(3)
    C29 0.043(4) 0.033(4) 0.047(4) 0.004(3) 0.007(3) 0.006(3)
    C12 0.054(5) 0.037(4) 0.054(5) 0.027(4) 0.003(4) 0.007(3)
    C16 0.041(4) 0.056(5) 0.042(4) 0.012(4) 0.000(3) 0.006(4)
    C25 0.038(4) 0.050(5) 0.047(4) 0.012(4) -0.006(3) -0.004(4)
    C23 0.046(4) 0.044(4) 0.041(4) 0.013(4) 0.008(3) 0.007(3)
    C28 0.041(4) 0.034(4) 0.070(6) 0.005(3) 0.014(4) 0.013(4)
    C27 0.034(4) 0.036(4) 0.064(5) -0.001(3) 0.007(3) -0.006(4)
    C24 0.054(5) 0.060(5) 0.037(4) 0.023(4) -0.009(3) 0.003(4)
_geom_special_details
;
All e.s.d.'s (except the e.s.d. in the dihedral angle between two l.s. planes)
are estimated using the full covariance matrix. The cell e.s.d.'s are taken
into account individually in the estimation of e.s.d.'s in distances, angles
and torsion angles; correlations between e.s.d.'s in cell parameters are only
used when they are defined by crystal symmetry. An approximate (isotropic)
treatment of cell e.s.d.'s is used for estimating e.s.d.'s involving l.s.
planes.
;
loop_
    _geom_bond_atom_site_label_1
    _geom_bond_atom_site_label_2
    _geom_bond_site_symmetry_2
    _geom_bond_distance
    _geom_bond_publ_flag
    Zn1 Cl4 . 2.252(2) ?
    Zn1 Cl3 . 2.268(2) ?
    Zn1 Cl1 . 2.305(2) ?
    Zn1 Cl2 . 2.310(2) ?
    O1 C7 . 1.380(8) ?
    O1 C14 . 1.449(8) ?
    O2 C22 . 1.364(8) ?
    O2 C29 . 1.442(8) ?
    N1 C1 . 1.332(9) ?
    N1 C5 . 1.395(9) ?
    N1 H1 . 0.8600 ?
    N2 C16 . 1.327(9) ?
    N2 C20 . 1.365(8) ?
    N2 H2 . 0.8600 ?
    C7 C8 . 1.348(10) ?
    C7 C6 . 1.410(9) ?
    C11 C6 . 1.389(9) ?
    C11 C12 . 1.443(10) ?
    C11 C10 . 1.405(10) ?
    C19 C18 . 1.389(11) ?
    C19 C20 . 1.417(10) ?
    C19 C28 . 1.432(11) ?
    C5 C4 . 1.399(9) ?
    C5 C6 . 1.463(9) ?
    C22 C21 . 1.421(9) ?
    C22 C23 . 1.376(10) ?
    C4 C3 . 1.381(10) ?
    C4 C13 . 1.414(10) ?
    C20 C21 . 1.437(10) ?
    C18 C17 . 1.373(11) ?
    C18 H18 . 0.9300 ?
    C1 C2 . 1.381(10) ?
    C1 H1A . 0.9300 ?
    C13 C12 . 1.359(11) ?
    C13 H13 . 0.9300 ?
    C21 C26 . 1.425(10) ?
    C26 C25 . 1.398(11) ?
    C26 C27 . 1.426(11) ?
    C10 C9 . 1.373(11) ?
    C10 H10 . 0.9300 ?
    C3 C2 . 1.392(11) ?
    C3 H3 . 0.9300 ?
    C8 C9 . 1.381(11) ?
    C8 H8 . 0.9300 ?
    C9 H9 . 0.9300 ?
    C17 C16 . 1.378(11) ?
    C17 H17 . 0.9300 ?
    C2 H2A . 0.9300 ?
    C14 H14A . 0.9600 ?
    C14 H14B . 0.9600 ?
    C14 H14C . 0.9600 ?
    C29 H29A . 0.9600 ?
    C29 H29B . 0.9600 ?
    C29 H29C . 0.9600 ?
    C12 H12 . 0.9300 ?
    C16 H16 . 0.9300 ?
    C25 C24 . 1.376(11) ?
    C25 H25 . 0.9300 ?
    C23 C24 . 1.401(11) ?
    C23 H23 . 0.9300 ?
    C28 C27 . 1.326(12) ?
    C28 H28 . 0.9300 ?
    C27 H27 . 0.9300 ?
    C24 H24 . 0.9300 ?
loop_
    _geom_angle_atom_site_label_1
    _geom_angle_atom_site_label_2
    _geom_angle_atom_site_label_3
    _geom_angle_site_symmetry_1
    _geom_angle_site_symmetry_3
    _geom_angle
    _geom_angle_publ_flag
    Cl4 Zn1 Cl3 . . 116.13(10) ?
    Cl4 Zn1 Cl1 . . 109.32(8) ?
    Cl3 Zn1 Cl1 . . 108.22(8) ?
    Cl4 Zn1 Cl2 . . 111.04(8) ?
    Cl3 Zn1 Cl2 . . 107.14(8) ?
    Cl1 Zn1 Cl2 . . 104.30(8) ?
    C7 O1 C14 . . 118.7(5) ?
    C22 O2 C29 . . 119.1(5) ?
    C1 N1 C5 . . 123.9(6) ?
    C1 N1 H1 . . 118.1 ?
    C5 N1 H1 . . 118.1 ?
    C16 N2 C20 . . 123.9(6) ?
    C16 N2 H2 . . 118.0 ?
    C20 N2 H2 . . 118.0 ?
    C8 C7 O1 . . 123.1(6) ?
    C8 C7 C6 . . 121.3(6) ?
    O1 C7 C6 . . 115.6(6) ?
    C6 C11 C12 . . 121.7(6) ?
    C6 C11 C10 . . 120.8(6) ?
    C12 C11 C10 . . 117.4(7) ?
    C18 C19 C20 . . 119.9(6) ?
    C18 C19 C28 . . 121.4(7) ?
    C20 C19 C28 . . 118.7(7) ?
    C4 C5 N1 . . 116.5(6) ?
    C4 C5 C6 . . 121.7(6) ?
    N1 C5 C6 . . 121.7(5) ?
    O2 C22 C21 . . 116.4(6) ?
    O2 C22 C23 . . 122.2(6) ?
    C21 C22 C23 . . 121.4(6) ?
    C3 C4 C5 . . 120.1(7) ?
    C3 C4 C13 . . 121.5(6) ?
    C5 C4 C13 . . 118.4(6) ?
    C11 C6 C7 . . 118.3(6) ?
    C11 C6 C5 . . 116.5(6) ?
    C7 C6 C5 . . 125.1(6) ?
    N2 C20 C19 . . 116.7(6) ?
    N2 C20 C21 . . 122.0(6) ?
    C19 C20 C21 . . 121.3(6) ?
    C17 C18 C19 . . 119.7(7) ?
    C17 C18 H18 . . 120.2 ?
    C19 C18 H18 . . 120.2 ?
    N1 C1 C2 . . 119.8(7) ?
    N1 C1 H1A . . 120.1 ?
    C2 C1 H1A . . 120.1 ?
    C12 C13 C4 . . 122.1(6) ?
    C12 C13 H13 . . 118.9 ?
    C4 C13 H13 . . 118.9 ?
    C22 C21 C20 . . 124.4(6) ?
    C22 C21 C26 . . 118.0(6) ?
    C20 C21 C26 . . 117.6(6) ?
    C25 C26 C21 . . 119.5(7) ?
    C25 C26 C27 . . 121.8(7) ?
    C21 C26 C27 . . 118.7(7) ?
    C9 C10 C11 . . 117.8(7) ?
    C9 C10 H10 . . 121.1 ?
    C11 C10 H10 . . 121.1 ?
    C4 C3 C2 . . 120.8(6) ?
    C4 C3 H3 . . 119.6 ?
    C2 C3 H3 . . 119.6 ?
    C7 C8 C9 . . 119.3(7) ?
    C7 C8 H8 . . 120.3 ?
    C9 C8 H8 . . 120.3 ?
    C10 C9 C8 . . 122.4(7) ?
    C10 C9 H9 . . 118.8 ?
    C8 C9 H9 . . 118.8 ?
    C18 C17 C16 . . 119.8(7) ?
    C18 C17 H17 . . 120.1 ?
    C16 C17 H17 . . 120.1 ?
    C1 C2 C3 . . 118.9(7) ?
    C1 C2 H2A . . 120.5 ?
    C3 C2 H2A . . 120.5 ?
    O1 C14 H14A . . 109.5 ?
    O1 C14 H14B . . 109.5 ?
    H14A C14 H14B . . 109.5 ?
    O1 C14 H14C . . 109.5 ?
    H14A C14 H14C . . 109.5 ?
    H14B C14 H14C . . 109.5 ?
    O2 C29 H29A . . 109.5 ?
    O2 C29 H29B . . 109.5 ?
    H29A C29 H29B . . 109.5 ?
    O2 C29 H29C . . 109.5 ?
    H29A C29 H29C . . 109.5 ?
    H29B C29 H29C . . 109.5 ?
    C13 C12 C11 . . 119.5(7) ?
    C13 C12 H12 . . 120.3 ?
    C11 C12 H12 . . 120.3 ?
    N2 C16 C17 . . 119.8(7) ?
    N2 C16 H16 . . 120.1 ?
    C17 C16 H16 . . 120.1 ?
    C24 C25 C26 . . 120.9(7) ?
    C24 C25 H25 . . 119.6 ?
    C26 C25 H25 . . 119.6 ?
    C24 C23 C22 . . 119.6(7) ?
    C24 C23 H23 . . 120.2 ?
    C22 C23 H23 . . 120.2 ?
    C27 C28 C19 . . 119.9(7) ?
    C27 C28 H28 . . 120.0 ?
    C19 C28 H28 . . 120.0 ?
    C28 C27 C26 . . 123.8(7) ?
    C28 C27 H27 . . 118.1 ?
    C26 C27 H27 . . 118.1 ?
    C25 C24 C23 . . 120.6(7) ?
    C25 C24 H24 . . 119.7 ?
    C23 C24 H24 . . 119.7 ?
loop_
    _geom_hbond_atom_site_label_D
    _geom_hbond_atom_site_label_H
    _geom_hbond_atom_site_label_A
    _geom_hbond_site_symmetry_A
    _geom_hbond_distance_DH
    _geom_hbond_distance_HA
    _geom_hbond_distance_DA
    _geom_hbond_angle_DHA
    N1 H1 O1 . 0.86 1.95 2.612(7) 133
    N1 H1 Cl1 1_565 0.86 2.68 3.319(6) 132
    N2 H2 O2 . 0.86 1.93 2.598(7) 134
    N2 H2 Cl2 1_655 0.86 2.84 3.472(6) 132
data_global
_journal_date_recd_electronic     2011-12-16
_journal_date_accepted     2011-12-23
_journal_name_full     'Acta Crystallographica, Section E'
_journal_year     2012
_journal_volume     68
_journal_issue      2
_journal_page_first     m131
_journal_page_last     m131
_journal_paper_category     QM
_journal_paper_doi     10.1107/S1600536811055462
_journal_coeditor_code     HY2499
_publ_contact_author_name     'Bo Liu'
_publ_contact_author_address
;
Institute of Chemistry
School of Science
Beijing Jiaotong University
Beijing 100044
People's Republic of China
;
_publ_contact_author_email     liubo4314@yahoo.com.cn
_publ_contact_author_fax     ?
_publ_contact_author_phone     '86-351-7017948'
_publ_section_title
;
Bis(10-methoxybenzo[<i>h</i>]quinolinium) tetrachloridozinc
;
loop_
    _publ_author_name
    _publ_author_footnote
    _publ_author_address
    'Dong, Zhenming' .
;
School of Chemistry and Chemical Engineering
Shanxi University, Taiyuan 030006
People's Republic of China
;
    'Liu, Bo' .
;
Institute of Chemistry
School of Science
Beijing Jiaotong University
Beijing 100044
People's Republic of China
;
