# Supplementary material for: Bis(10-meth­oxy­benzo[h]quinolinium) tetra­chloridozinc
Source: Acta Crystallogr Sect E Struct Rep Online. 2012 Jan 11;68(Pt 2):m131. doi: 10.1107/S1600536811055462 (PMC3274869; doi:10.1107/S1600536811055462)
Supplement: Supplementary file 2 [file e-68-0m131-Isup2.hkl]

# 
# h,k,l, Fc-squared, Fo-squared, sigma(Fo-squared) and status flag 
# 
data_I
_shelx_title ' s737p in P-1' 
_shelx_refln_list_code          4 
_shelx_F_calc_maximum      170.24 
_exptl_crystal_F_000       640.00 
_reflns_d_resolution_high  0.8653 
 
loop_ 
 _symmetry_equiv_pos_as_xyz 
 'x, y, z' 
 '-x, -y, -z' 
 
_cell_length_a     8.3846 
_cell_length_b     9.6352 
_cell_length_c    18.3482 
_cell_angle_alpha  91.810 
_cell_angle_beta   92.508 
_cell_angle_gamma 114.967 
 
_shelx_F_squared_multiplier     1.000 
 
loop_ 
 _refln_index_h 
 _refln_index_k 
 _refln_index_l 
 _refln_F_squared_calc 
 _refln_F_squared_meas 
 _refln_F_squared_sigma 
 _refln_observed_status 
   1   0   0      677.87        0.25      1.37 o 
   3   0   0      153.31      225.23     19.13 o 
   4   0   0       10.41       25.79      8.29 o 
   5   0   0     2222.16     2230.85     55.14 o 
   6   0   0      579.42      514.39     44.34 o 
   7   0   0      198.59      221.66     23.21 o 
   8   0   0        1.61       36.57     14.01 o 
  -9   1   0       40.43       72.19     34.33 o 
  -8   1   0        3.47       38.02     16.01 o 
  -7   1   0      303.89      287.50     24.32 o 
  -6   1   0     1937.40     1703.34     52.06 o 
  -5   1   0      773.77      734.26     31.11 o 
  -4   1   0      112.14      121.76     12.18 o 
  -3   1   0      337.64      487.01     27.00 o 
   0   1   0      269.01      411.64     13.61 o 
   1   1   0    11369.05    18167.63    163.83 o 
   3   1   0     1938.48     1788.93     52.34 o 
   4   1   0       98.38      107.85     13.27 o 
   5   1   0       40.30       42.90     11.63 o 
   6   1   0      199.42      197.96     21.58 o 
   7   1   0      357.03      398.10     34.33 o 
   8   1   0        7.26       13.39     16.05 o 
  -9   2   0        0.55       24.83     20.75 o 
  -8   2   0      111.32      172.53     44.72 o 
  -7   2   0      513.68      474.45     31.05 o 
  -6   2   0      604.03      495.25     35.65 o 
  -5   2   0     1506.61     1479.60     44.88 o 
  -4   2   0      609.85      651.21     28.12 o 
  -3   2   0      504.90      571.81     13.79 o 
   0   2   0      928.10     1090.17     19.96 o 
   2   2   0     1852.19     1944.36     66.60 o 
   3   2   0     1900.14     2195.12     34.85 o 
   4   2   0      408.86      419.99     15.49 o 
   5   2   0      758.44      639.39     31.26 o 
   6   2   0      375.16      332.10     37.70 o 
   7   2   0      236.83      233.21     34.87 o 
  -9   3   0       58.60       73.31     38.35 o 
  -8   3   0       45.01       82.10     21.42 o 
  -7   3   0      229.11      214.60     24.24 o 
  -6   3   0     1512.70     1298.15     62.45 o 
  -5   3   0      299.80      330.05     22.12 o 
  -4   3   0       83.61       98.35      8.34 o 
  -3   3   0      875.89      806.23     38.10 o 
   0   3   0      399.14      445.78     14.73 o 
   1   3   0      892.35      990.19     23.94 o 
   2   3   0      116.18      140.90     31.83 o 
   3   3   0     1589.92     1727.38     34.00 o 
   4   3   0       63.21       79.27     13.84 o 
   5   3   0        8.80        9.17     13.22 o 
   6   3   0      154.49      185.71     38.31 o 
   7   3   0        1.89       13.25     16.85 o 
  -9   4   0       13.76       38.76     21.66 o 
  -8   4   0      175.40      204.95     38.56 o 
  -7   4   0        0.21       20.34     15.49 o 
  -6   4   0      515.34      469.75     41.33 o 
  -5   4   0       16.44       40.09      7.23 o 
  -4   4   0       62.11       86.64     11.23 o 
  -3   4   0     3789.47     4216.34     60.83 o 
  -2   4   0     2691.51     2856.18     47.20 o 
  -1   4   0      180.97      173.81     10.73 o 
   0   4   0      320.31      296.25     13.58 o 
   1   4   0     1405.66     1456.92     34.42 o 
   2   4   0       12.06       12.07      9.94 o 
   3   4   0      176.26      223.80     13.83 o 
   4   4   0     3791.13     3470.35    121.30 o 
   5   4   0        8.66        5.51     14.69 o 
   6   4   0      127.95      144.18     36.87 o 
  -9   5   0       47.78       39.32     21.32 o 
  -8   5   0      312.86      275.51     38.28 o 
  -7   5   0      264.89      267.22     35.41 o 
  -6   5   0       31.22       37.68     17.83 o 
  -5   5   0     3208.67     3278.65     60.10 o 
  -4   5   0       62.82       67.40     11.04 o 
  -3   5   0     4181.11     4662.79     69.95 o 
  -2   5   0     4545.34     5363.32     72.61 o 
  -1   5   0      694.34      655.36     22.46 o 
   0   5   0      498.97      434.31     17.65 o 
   1   5   0     1808.35     1939.55     41.97 o 
   2   5   0       63.36      114.23     19.54 o 
   3   5   0      274.86      201.35     22.13 o 
   4   5   0       54.23       59.08     24.56 o 
   5   5   0        2.16        0.94     14.09 o 
  -9   6   0      177.72      161.48     37.16 o 
  -8   6   0      281.23      229.47     35.02 o 
  -7   6   0      227.49      210.26     31.17 o 
  -6   6   0      118.24      131.36     27.44 o 
  -5   6   0      609.18      549.74     27.48 o 
  -4   6   0       37.96       38.93      9.84 o 
  -3   6   0      579.32      592.80     25.73 o 
  -2   6   0       31.98       75.24      9.91 o 
  -1   6   0     3513.89     3788.75     61.54 o 
   0   6   0      103.15      144.73     25.24 o 
   1   6   0     1003.24     1045.59     54.97 o 
   2   6   0     1374.31     1294.80     61.59 o 
   3   6   0       32.03       61.30     17.86 o 
   4   6   0      331.02      308.47     41.71 o 
   5   6   0       44.40       59.73     25.75 o 
  -9   7   0       93.23      112.80     33.85 o 
  -8   7   0       92.16       89.39     27.82 o 
  -7   7   0        1.04        2.90     13.39 o 
  -6   7   0        0.67       11.17      6.11 o 
  -5   7   0      302.21      270.38     20.19 o 
  -4   7   0       25.69       39.81      8.94 o 
  -3   7   0      111.84      132.45     13.68 o 
  -2   7   0       25.96       50.38     17.45 o 
  -1   7   0      123.19      123.17     25.49 o 
   0   7   0      580.20      563.68     43.51 o 
   1   7   0       21.34       68.83     20.41 o 
   2   7   0     1140.10     1121.63     62.04 o 
   3   7   0       17.83       23.20     12.45 o 
   4   7   0      130.41      124.31     35.99 o 
  -9   8   0       38.02       30.11     18.53 o 
  -8   8   0       30.68       37.43     22.12 o 
  -7   8   0      485.07      465.72     46.32 o 
  -6   8   0      313.67      345.45     22.90 o 
  -5   8   0      222.87      216.92     18.67 o 
  -4   8   0      158.20      222.28     18.10 o 
  -3   8   0        0.65       16.88     12.35 o 
  -2   8   0     1215.97     1219.55     65.20 o 
  -1   8   0       97.87      142.43     30.16 o 
   0   8   0      304.63      348.59     37.31 o 
   1   8   0        8.06       21.91     15.52 o 
   2   8   0       12.12       27.94     15.91 o 
  -8   9   0      204.53      201.46     31.75 o 
  -7   9   0      187.59      173.90     28.50 o 
  -6   9   0       58.33       92.80     15.22 o 
  -5   9   0      437.08      424.99     38.11 o 
  -4   9   0       90.31      100.52     25.41 o 
  -3   9   0      158.38      201.50     34.33 o 
  -2   9   0      630.64      589.95     48.97 o 
  -1   9   0      577.74      508.44     47.12 o 
   0   9   0      187.70      265.76     41.21 o 
   1   9   0       67.98       59.08     21.60 o 
  -6  10   0      108.13      170.06     22.90 o 
  -5  10   0        0.77       30.56     14.55 o 
  -4  10   0      266.57      293.23     35.54 o 
  -3  10   0        1.23       35.47     19.04 o 
  -2  10   0      305.71      282.99     36.04 o 
  -1  10   0      603.70      594.29     54.12 o 
   0  10   0      157.07      215.05     39.84 o 
  -5  11   0       16.22       43.92     16.33 o 
  -4  11   0       69.03       94.71     27.29 o 
  -3  11   0        1.01       23.47     15.45 o 
   3 -11   1       10.04       36.98     16.95 o 
   4 -11   1       26.29       48.18     23.16 o 
   5 -11   1      364.67      334.25     37.80 o 
   0 -10   1      207.44      226.33     40.27 o 
   1 -10   1       96.01       69.67     25.37 o 
   2 -10   1       37.83       67.58     24.91 o 
   3 -10   1      217.45      245.34     39.09 o 
   4 -10   1       28.91       44.34     19.26 o 
   5 -10   1      381.76      404.40     39.84 o 
   6 -10   1      314.10      352.73     34.92 o 
   7 -10   1      160.05      172.80     28.25 o 
  -1  -9   1       68.79       70.49     23.38 o 
   0  -9   1      213.39      218.79     36.26 o 
   1  -9   1       60.11       94.11     25.47 o 
   2  -9   1       66.91      138.30     28.86 o 
   3  -9   1      160.48      185.27     32.06 o 
   4  -9   1        0.40        7.05     11.62 o 
   5  -9   1      475.36      472.38     27.83 o 
   6  -9   1      801.75      750.11     36.67 o 
   7  -9   1      209.57      207.18     37.66 o 
   8  -9   1       15.14       38.37     22.08 o 
  -2  -8   1        4.90       11.44     11.55 o 
  -1  -8   1      413.59      347.46     37.51 o 
   0  -8   1     1454.32     1247.63     68.80 o 
   1  -8   1      907.30      983.22     60.10 o 
   2  -8   1      970.98      885.00     55.47 o 
   3  -8   1      529.84      426.26     36.83 o 
   4  -8   1       43.50       53.76     12.34 o 
   5  -8   1       17.44       25.44      9.42 o 
   6  -8   1       27.50       49.78     11.66 o 
   7  -8   1      339.85      301.11     37.49 o 
   8  -8   1       17.66       24.94     18.07 o 
   9  -8   1       82.64      117.37     32.60 o 
  -4  -7   1        2.26       11.62     16.22 o 
  -3  -7   1      155.63      147.08     26.36 o 
  -2  -7   1       47.79       89.25     21.84 o 
  -1  -7   1      189.17      175.02     29.90 o 
   0  -7   1      107.16      111.30     25.07 o 
   1  -7   1      642.50      594.53     44.39 o 
   2  -7   1        0.74       60.13     10.61 o 
   3  -7   1      332.77      350.59     20.86 o 
   4  -7   1      123.79      160.67     14.94 o 
   5  -7   1       76.39       91.34     14.44 o 
   6  -7   1      103.90      107.45     25.90 o 
   7  -7   1        4.60        8.37     11.37 o 
   8  -7   1        2.43        4.19     11.69 o 
   9  -7   1      105.51      140.95     35.60 o 
  -5  -6   1      101.09       61.71     28.03 o 
  -4  -6   1        0.15       30.28     21.42 o 
  -3  -6   1      442.40      398.91     33.71 o 
  -2  -6   1      280.94      262.41     28.01 o 
  -1  -6   1      242.83      193.23     26.64 o 
   0  -6   1      791.50      780.16     27.61 o 
   1  -6   1     1170.10     1261.26     35.36 o 
   2  -6   1     3112.99     2957.49     57.12 o 
   3  -6   1     2373.94     2269.01     51.11 o 
   4  -6   1     3520.15     3587.00     66.82 o 
   5  -6   1      221.36      225.01     17.06 o 
   6  -6   1       36.59       31.44     16.64 o 
   7  -6   1       13.31       16.95     14.76 o 
   8  -6   1       38.85       58.82     24.67 o 
   9  -6   1      284.56      260.61     39.70 o 
  -6  -5   1        4.04       27.42     17.48 o 
  -5  -5   1      105.82       90.65     31.21 o 
  -4  -5   1      128.94      210.85     39.84 o 
  -3  -5   1      521.99      477.38     34.73 o 
  -2  -5   1     1431.01     1412.21     58.46 o 
  -1  -5   1     1601.94     1798.04     42.34 o 
   0  -5   1      433.89      432.21     19.39 o 
   1  -5   1        6.51       25.62      6.44 o 
   2  -5   1       59.40       73.80      9.64 o 
   3  -5   1     3442.15     3621.98     61.40 o 
   4  -5   1     5759.83     5988.54     82.35 o 
   5  -5   1        6.99       25.09      6.94 o 
   6  -5   1      159.01      166.52     30.60 o 
   7  -5   1       16.97       11.02     14.90 o 
   8  -5   1       47.04       69.61     25.12 o 
   9  -5   1      134.69      143.39     33.52 o 
  -6  -4   1        1.12       -1.81     12.14 o 
  -5  -4   1      104.10      144.31     33.44 o 
  -4  -4   1       13.26       35.16     18.87 o 
  -3  -4   1      413.42      427.94     20.48 o 
  -2  -4   1     3181.16     3404.07     57.82 o 
  -1  -4   1     2726.85     3006.01     52.88 o 
   0  -4   1      554.03      590.94     20.82 o 
   1  -4   1      511.89      518.18     18.96 o 
   2  -4   1      555.56      598.63     21.30 o 
   3  -4   1     2477.76     2529.20     46.60 o 
   4  -4   1     7065.55     7902.03     88.78 o 
   5  -4   1     2513.02     2623.72     46.86 o 
   6  -4   1       39.48       53.87     20.27 o 
   7  -4   1     1245.39     1095.98     66.91 o 
   8  -4   1       20.75       31.68     19.85 o 
   9  -4   1       40.67       77.39     29.34 o 
  -7  -3   1       88.28      143.34     35.53 o 
  -6  -3   1      221.33      200.71     39.03 o 
  -5  -3   1        1.13       80.68     36.28 o 
  -4  -3   1      518.12      557.17     20.06 o 
  -3  -3   1     3260.14     3559.00     58.01 o 
  -2  -3   1     5096.14     5499.18     70.05 o 
  -1  -3   1        5.02       23.49      4.85 o 
   0  -3   1     1938.91     2107.87     48.78 o 
   3  -3   1      567.34      509.48     17.58 o 
   4  -3   1      747.38      811.87     22.28 o 
   5  -3   1      873.55      796.32     33.98 o 
   6  -3   1       29.45       41.23     13.17 o 
   7  -3   1      366.33      297.74     26.30 o 
   8  -3   1       28.57       37.61     15.69 o 
   9  -3   1        1.13       32.78     15.45 o 
  -7  -2   1       59.30       84.55     27.18 o 
  -6  -2   1      201.30      207.02     20.26 o 
  -5  -2   1      641.11      567.27     43.89 o 
  -4  -2   1      172.58      232.08     12.03 o 
  -3  -2   1     1761.36     2013.36     34.10 o 
  -1  -2   1      151.00        2.73      3.04 o 
   0  -2   1      199.84      204.55     13.72 o 
   1  -2   1     5868.98     7239.81     96.41 o 
   3  -2   1      147.96      173.76     19.20 o 
   4  -2   1       16.98       20.14      7.27 o 
   5  -2   1     4232.35     4327.92     79.68 o 
   6  -2   1      405.89      403.40     26.96 o 
   7  -2   1       65.98       92.49     19.32 o 
   8  -2   1      100.09      136.11     25.78 o 
   9  -2   1       41.00       70.72     21.25 o 
  -8  -1   1      139.04      174.55     27.51 o 
  -7  -1   1      128.04      159.35     42.87 o 
  -6  -1   1       40.82       67.91     15.84 o 
  -5  -1   1      216.31      192.12     17.02 o 
  -4  -1   1     1267.28     1286.23     25.13 o 
  -3  -1   1      492.49      450.85     19.78 o 
  -1  -1   1     2594.12        0.04      3.32 o 
   0  -1   1       19.55       16.20      4.33 o 
   1  -1   1      471.15      546.87     19.11 o 
   4  -1   1     1995.94     2064.43     47.41 o 
   5  -1   1       19.38       45.67     11.11 o 
   6  -1   1       11.81       37.18     11.15 o 
   7  -1   1        1.14       19.26     11.58 o 
   8  -1   1       34.26       56.30     20.10 o 
   9  -1   1        2.86       32.40     27.38 o 
  -8   0   1       44.31       80.87     19.90 o 
  -7   0   1        0.40       12.65     10.06 o 
  -6   0   1       69.24       97.78     17.87 o 
  -5   0   1     1197.43     1246.67     40.46 o 
  -4   0   1     3250.73     3684.52    144.98 o 
  -3   0   1      184.11      258.70     19.45 o 
  -1   0   1       16.62        0.35      0.81 o 
   3   0   1      134.29      132.78     15.63 o 
   4   0   1     4516.22     4571.67     73.23 o 
   5   0   1      933.67      930.39     35.53 o 
   6   0   1      219.44      236.78     20.86 o 
   7   0   1        5.77       25.98     12.30 o 
   8   0   1      174.99      178.95     36.32 o 
  -9   1   1        6.09       35.62     27.92 o 
  -8   1   1      164.96      176.28     23.06 o 
  -7   1   1       35.82       59.81     15.44 o 
  -6   1   1        0.33       13.67      8.51 o 
  -5   1   1     1675.84     1669.60     45.97 o 
  -4   1   1      190.97      201.51     14.71 o 
  -3   1   1      313.72      348.52     21.86 o 
   0   1   1      657.90      759.01     19.26 o 
   3   1   1      257.33      307.30     22.29 o 
   4   1   1      990.75      914.42     54.19 o 
   5   1   1      504.75      558.44     28.14 o 
   6   1   1      618.58      611.65     52.63 o 
   7   1   1       33.15       53.69     15.23 o 
   8   1   1      124.34      111.85     33.23 o 
  -9   2   1       12.48       37.31     16.65 o 
  -8   2   1       11.31       37.03     15.48 o 
  -7   2   1      362.89      296.27     25.61 o 
  -6   2   1      166.26      218.60     19.60 o 
  -5   2   1      190.74      173.35     28.02 o 
  -4   2   1      161.79      187.17      8.60 o 
  -3   2   1      706.84      706.54     17.89 o 
  -1   2   1    16002.83    25683.36    246.58 o 
   0   2   1     1041.66     1119.51     18.17 o 
   2   2   1     1198.62     1132.37     24.49 o 
   3   2   1       13.20        9.94      4.04 o 
   4   2   1       51.49       61.54     11.04 o 
   5   2   1      529.29      445.35     26.19 o 
   6   2   1      898.69      837.55     72.10 o 
   7   2   1       21.85       17.41     15.94 o 
  -9   3   1        0.51       17.18     17.23 o 
  -8   3   1       34.18       29.07     15.76 o 
  -7   3   1     1096.49      933.74     43.01 o 
  -6   3   1       33.43       63.83     13.99 o 
  -5   3   1      865.78      907.42     22.66 o 
  -4   3   1     1421.83     1515.66     31.24 o 
  -3   3   1       55.73       70.60     13.62 o 
   0   3   1      487.67      467.88     13.03 o 
   1   3   1        5.42       24.91      6.30 o 
   2   3   1     1898.97     2123.98     47.17 o 
   3   3   1        4.39        9.85      6.31 o 
   4   3   1       64.44       69.25     12.13 o 
   5   3   1       50.88       87.76     27.60 o 
   6   3   1       66.51       69.34     25.58 o 
   7   3   1       16.71       39.14     23.51 o 
  -9   4   1       31.67       49.86     25.92 o 
  -8   4   1      231.51      222.23     33.23 o 
  -7   4   1      228.70      210.56     31.31 o 
  -6   4   1      309.45      289.29     33.48 o 
  -5   4   1      487.79      568.77     21.50 o 
  -4   4   1     2093.74     2248.50     44.39 o 
  -3   4   1     3692.75     4397.04     63.26 o 
  -2   4   1      283.00      310.49     14.86 o 
  -1   4   1      632.59      665.45     19.38 o 
   0   4   1      424.16      447.86     14.74 o 
   1   4   1     2388.13     2516.35     43.15 o 
   2   4   1     1201.40     1139.37     29.55 o 
   3   4   1       22.75       51.98     13.29 o 
   4   4   1     1790.44     1579.79     82.76 o 
   5   4   1      445.91      386.49     44.07 o 
   6   4   1       11.97       14.34     16.08 o 
  -9   5   1       84.56      102.54     31.20 o 
  -8   5   1       32.04       42.91     23.06 o 
  -7   5   1      234.57      230.00     32.78 o 
  -6   5   1       55.81       35.14     16.96 o 
  -5   5   1      136.21      143.83     12.86 o 
  -4   5   1     1186.60     1171.61     34.70 o 
  -3   5   1     1152.73     1115.38     33.06 o 
  -2   5   1     1175.20     1013.40     29.37 o 
  -1   5   1     1409.67     1514.51     32.92 o 
   0   5   1      527.99      483.51     16.99 o 
   1   5   1     1562.55     1552.06     60.98 o 
   2   5   1     1240.48     1256.85     55.49 o 
   3   5   1     1908.79     1583.20     63.85 o 
   4   5   1        4.96       21.91     16.92 o 
   5   5   1       19.49       30.80     20.02 o 
  -9   6   1       23.43       54.77     24.14 o 
  -8   6   1       45.73       38.87     22.61 o 
  -7   6   1       45.22       74.11     24.35 o 
  -6   6   1        8.32       20.09     13.74 o 
  -5   6   1      382.20      401.89     22.37 o 
  -4   6   1      934.17      987.34     34.42 o 
  -3   6   1     2241.57     2333.53     50.86 o 
  -2   6   1     1911.86     2035.77     44.81 o 
  -1   6   1      312.63      285.34     28.87 o 
   0   6   1       16.96        8.65     10.43 o 
   1   6   1      311.31      301.37     30.61 o 
   2   6   1       61.98       70.46     20.55 o 
   3   6   1     1925.01     1886.59     76.50 o 
   4   6   1       40.50       79.79     31.02 o 
   5   6   1        0.27        4.81     16.50 o 
  -9   7   1       79.54       77.06     29.31 o 
  -8   7   1       56.60       72.37     25.58 o 
  -7   7   1        1.06       11.20     12.59 o 
  -6   7   1        1.77       18.79      7.35 o 
  -5   7   1      362.31      397.42     23.38 o 
  -4   7   1      743.64      714.21     30.63 o 
  -3   7   1     1357.98     1306.89     39.44 o 
  -2   7   1      995.02      953.40     53.57 o 
  -1   7   1        1.25        2.55      9.70 o 
   0   7   1      556.66      584.65     44.77 o 
   1   7   1      257.20      212.28     28.45 o 
   2   7   1      603.04      625.19     47.34 o 
   3   7   1      619.61      636.37     45.62 o 
   4   7   1       13.69       30.63     21.94 o 
  -9   8   1      136.09      198.61     40.50 o 
  -8   8   1      143.77      211.97     40.47 o 
  -7   8   1        2.93       18.03     15.45 o 
  -6   8   1      104.22      137.65     17.80 o 
  -5   8   1      385.90      378.74     23.80 o 
  -4   8   1     1623.31     1536.74     70.44 o 
  -3   8   1      598.35      554.59     44.00 o 
  -2   8   1       11.20       58.32     20.02 o 
  -1   8   1       57.19       62.46     22.44 o 
   0   8   1      453.65      497.60     44.49 o 
   1   8   1      286.22      290.75     35.30 o 
   2   8   1       46.88       62.25     22.19 o 
  -8   9   1        6.58       24.80     17.30 o 
  -7   9   1       59.37       70.91     22.61 o 
  -6   9   1      131.16      152.05     17.64 o 
  -5   9   1        5.65       44.34     16.40 o 
  -4   9   1      105.32      166.76     28.97 o 
  -3   9   1      253.01      253.66     32.64 o 
  -2   9   1        4.78       24.80     17.89 o 
  -1   9   1      106.22      185.15     34.91 o 
   0   9   1      108.91      109.61     29.43 o 
   1   9   1       47.11       69.40     24.11 o 
  -6  10   1      218.56      210.89     27.49 o 
  -5  10   1      396.12      369.22     37.04 o 
  -4  10   1        9.87       39.66     17.09 o 
  -3  10   1      156.57      185.63     34.15 o 
  -2  10   1       17.35       19.01     16.57 o 
  -1  10   1        9.34       36.59     18.66 o 
   0  10   1      209.04      256.96     35.24 o 
  -5  11   1       70.21       87.91     26.24 o 
  -4  11   1        6.06       31.15     14.02 o 
  -3  11   1        1.65       33.59     17.75 o 
   3 -11   2        2.32       26.47     18.45 o 
   4 -11   2      134.75      146.98     32.68 o 
   5 -11   2       15.56       68.58     20.16 o 
   0 -10   2      155.83      211.03     38.09 o 
   1 -10   2       46.71       53.35     19.29 o 
   2 -10   2      687.49      617.27     52.82 o 
   3 -10   2      138.59      140.56     30.10 o 
   4 -10   2      229.08      229.71     31.41 o 
   5 -10   2       85.40      133.60     28.06 o 
   6 -10   2        8.12       31.60     15.73 o 
   7 -10   2      505.81      439.36     45.36 o 
  -1  -9   2        1.68       25.29     16.71 o 
   0  -9   2       93.40      139.33     31.10 o 
   1  -9   2      158.31      216.51     35.58 o 
   2  -9   2     1059.03      892.27     59.01 o 
   3  -9   2      932.25      899.83     58.15 o 
   4  -9   2        4.29        7.19     13.08 o 
   5  -9   2       98.39      114.19     17.25 o 
   6  -9   2       12.04       42.56     11.25 o 
   7  -9   2      190.78      220.00     33.01 o 
   8  -9   2      109.73      128.31     33.02 o 
  -2  -8   2       65.70       71.19     22.05 o 
  -1  -8   2       63.36      117.60     27.25 o 
   0  -8   2      479.05      443.54     41.70 o 
   1  -8   2      363.29      352.09     36.60 o 
   2  -8   2       84.27      122.03     26.91 o 
   3  -8   2      146.66      175.08     16.58 o 
   4  -8   2      316.86      298.67     21.28 o 
   5  -8   2       91.88      104.15     15.69 o 
   6  -8   2       90.39      127.67     15.18 o 
   7  -8   2        4.27       11.89     13.81 o 
   8  -8   2      128.57      136.64     32.99 o 
  -4  -7   2      135.32      144.29     39.56 o 
  -3  -7   2        1.36       24.63     12.07 o 
  -2  -7   2       79.28       68.55     20.83 o 
  -1  -7   2        2.95        6.98     12.73 o 
   0  -7   2       38.14       51.99     20.06 o 
   1  -7   2     1867.49     1825.69     75.73 o 
   2  -7   2     2618.12     2628.96     58.28 o 
   3  -7   2       92.38      123.76     14.15 o 
   4  -7   2      254.24      243.99     18.31 o 
   5  -7   2      414.32      307.02     21.20 o 
   6  -7   2       49.15       48.75     21.07 o 
   7  -7   2       73.55      115.55     29.98 o 
   8  -7   2      102.91      115.75     32.32 o 
   9  -7   2       61.12       72.16     26.52 o 
  -5  -6   2       41.26       39.70     23.79 o 
  -4  -6   2      401.19      445.03     49.15 o 
  -3  -6   2       39.04       54.64     16.23 o 
  -2  -6   2       17.22       30.00     13.68 o 
  -1  -6   2     1443.60     1368.87     63.04 o 
   0  -6   2      860.48      888.39     31.74 o 
   1  -6   2      884.76      826.87     29.83 o 
   2  -6   2     1898.37     1930.24     46.73 o 
   3  -6   2      156.60      164.60     14.52 o 
   4  -6   2     1550.28     1547.49     43.49 o 
   5  -6   2      107.59      118.59     14.56 o 
   6  -6   2       15.59       11.30     13.95 o 
   7  -6   2       45.69       65.56     23.34 o 
   8  -6   2      422.39      326.13     41.95 o 
   9  -6   2      118.47      100.43     31.24 o 
  -6  -5   2        2.94       25.25     16.92 o 
  -5  -5   2       86.70      133.95     36.23 o 
  -4  -5   2      134.64      105.94     30.34 o 
  -3  -5   2       21.72       38.83     14.13 o 
  -2  -5   2       17.32       37.64     12.35 o 
  -1  -5   2     1695.93     1802.65     44.73 o 
   0  -5   2      841.32      845.56     28.75 o 
   1  -5   2      361.34      328.54     17.53 o 
   2  -5   2     2352.20     2608.41     51.16 o 
   3  -5   2     2611.06     2666.16     53.02 o 
   4  -5   2       11.66       23.81      7.28 o 
   5  -5   2      219.15      189.44     13.85 o 
   6  -5   2        3.59       11.27     12.42 o 
   7  -5   2       61.06       34.79     19.58 o 
   8  -5   2      303.83      250.91     35.59 o 
   9  -5   2      268.19      235.49     36.24 o 
  -6  -4   2       41.83       43.40     22.64 o 
  -5  -4   2      126.41      163.61     34.53 o 
  -4  -4   2       39.04       75.05     18.11 o 
  -3  -4   2      547.46      623.95     25.96 o 
  -2  -4   2     1337.04     1450.17     70.92 o 
  -1  -4   2      233.67      238.08     22.67 o 
   0  -4   2     2413.57     2689.18     65.77 o 
   1  -4   2      131.49      141.88     14.19 o 
   2  -4   2      785.90      901.72     38.64 o 
   3  -4   2     4774.25     5197.32     70.36 o 
   4  -4   2      301.61      333.26     16.90 o 
   5  -4   2       10.39       58.11      6.69 o 
   6  -4   2      135.78      138.06     27.77 o 
   7  -4   2      386.10      323.80     37.62 o 
   8  -4   2      563.35      441.26     33.60 o 
   9  -4   2       95.44      109.76     24.17 o 
  -7  -3   2      144.37      137.63     34.46 o 
  -6  -3   2      268.44      233.43     32.64 o 
  -5  -3   2     1095.48     1091.03     42.67 o 
  -4  -3   2       87.10      115.88     10.19 o 
  -3  -3   2       16.18       28.75      6.83 o 
  -2  -3   2       39.80       60.48     12.36 o 
  -1  -3   2      125.59      100.10     12.09 o 
   0  -3   2     2421.53     2768.21     62.54 o 
   1  -3   2      332.23      355.00     20.73 o 
   2  -3   2     4646.52     5353.33     96.69 o 
   3  -3   2     1348.15     1308.76     29.35 o 
   4  -3   2     1303.25     1378.61     29.25 o 
   5  -3   2      183.26      173.53     18.06 o 
   6  -3   2      657.31      567.54     32.38 o 
   7  -3   2        9.83        6.42     11.08 o 
   8  -3   2       99.14      141.79     23.68 o 
   9  -3   2       94.32      171.38     73.05 o 
  -7  -2   2      435.14      452.42     34.26 o 
  -6  -2   2      822.68      756.66     37.17 o 
  -5  -2   2      167.87      160.11     17.46 o 
  -4  -2   2     1214.97     1204.01     38.90 o 
  -3  -2   2     4375.29     4648.91     94.29 o 
  -2  -2   2       54.26       20.14      7.44 o 
  -1  -2   2      145.09        1.57      2.48 o 
   0  -2   2      214.98      234.87     16.70 o 
   1  -2   2       78.41      184.00     14.34 o 
   2  -2   2     5805.73     7265.50    112.13 o 
   3  -2   2      143.79      136.91     21.58 o 
   4  -2   2      193.48      197.32     16.13 o 
   5  -2   2      187.18      221.70     22.84 o 
   6  -2   2     1064.37      914.39     39.61 o 
   7  -2   2        0.42       15.47     10.35 o 
   8  -2   2        0.71       19.37     13.64 o 
   9  -2   2       11.26       49.60     31.71 o 
  -8  -1   2        7.09       37.34     14.53 o 
  -7  -1   2       94.70      135.03     28.50 o 
  -6  -1   2      157.84      201.61     27.12 o 
  -5  -1   2       58.73      111.35     16.16 o 
  -4  -1   2     2398.28     2407.35     80.20 o 
  -3  -1   2     4733.16     5585.52     78.22 o 
  -2  -1   2        6.51       33.91      8.51 o 
  -1  -1   2     1989.88        0.37      2.10 o 
   0  -1   2     8489.27    15264.18    171.20 o 
   1  -1   2     1458.80        0.46      1.72 o 
   3  -1   2     6799.06     8094.03    131.14 o 
   4  -1   2       76.60       92.07     13.18 o 
   5  -1   2     2116.40     2195.99     55.58 o 
   6  -1   2      238.82      226.91     30.20 o 
   7  -1   2      119.85      153.17     24.51 o 
   8  -1   2       54.63       94.00     38.59 o 
   9  -1   2       39.60       69.64     49.47 o 
  -8   0   2       30.43       55.16     31.94 o 
  -7   0   2       20.78       26.89     11.93 o 
  -6   0   2      164.84      177.38     19.10 o 
  -5   0   2      142.80      137.88     15.13 o 
  -4   0   2     1066.86     1137.31     33.65 o 
  -3   0   2       49.71       99.01      9.01 o 
   3   0   2       45.17       94.21     16.69 o 
   4   0   2     2888.64     3270.59     68.54 o 
   5   0   2     2337.35     2036.13    102.52 o 
   6   0   2      454.85      422.74     32.06 o 
   7   0   2      517.18      462.25     68.33 o 
   8   0   2       14.25       38.61     28.85 o 
  -9   1   2       54.06      126.80     36.81 o 
  -8   1   2      210.42      232.36     23.49 o 
  -7   1   2       19.66       25.48     12.30 o 
  -6   1   2      338.54      348.03     23.51 o 
  -5   1   2      264.34      273.95     18.96 o 
  -4   1   2      155.16      129.87      6.98 o 
  -3   1   2     1145.24     1244.83     31.93 o 
   0   1   2     5746.97     8600.98     91.43 o 
   3   1   2     1377.39     1497.56     48.67 o 
   4   1   2        5.31       20.98      7.45 o 
   5   1   2      284.39      288.81     30.08 o 
   6   1   2      430.97      469.15     51.64 o 
   7   1   2      323.89      317.24     62.99 o 
   8   1   2        5.00       16.32     18.56 o 
  -9   2   2       67.37       92.82     21.43 o 
  -8   2   2        1.92       29.13     13.12 o 
  -7   2   2      723.42      650.09     43.36 o 
  -6   2   2     3457.83     3324.33     72.31 o 
  -5   2   2      465.30      456.04     30.28 o 
  -4   2   2       86.92       85.70      8.55 o 
  -3   2   2     1245.00     1345.88     26.26 o 
  -2   2   2    28981.15    53974.21    474.16 o 
   0   2   2     1302.05     1735.55     41.30 o 
   1   2   2     5041.42     5815.27    132.33 o 
   2   2   2     1159.96     1246.83     33.23 o 
   3   2   2        8.51       30.25      5.01 o 
   4   2   2      104.69      115.24     12.74 o 
   5   2   2       57.87      137.81     27.76 o 
   6   2   2      321.89      276.53     36.40 o 
   7   2   2       53.80       76.24     25.65 o 
  -9   3   2        0.69       15.64     11.93 o 
  -8   3   2        0.44       15.11     12.39 o 
  -7   3   2       69.00       81.26     18.69 o 
  -6   3   2     2748.80     2599.38    130.17 o 
  -5   3   2     1765.10     1899.60     36.05 o 
  -4   3   2      193.78      210.90     11.99 o 
  -3   3   2       55.14       54.29     12.19 o 
  -2   3   2       44.69       58.61      9.39 o 
   0   3   2     3730.06     4317.16     81.89 o 
   1   3   2     1754.43     1848.12     29.03 o 
   2   3   2      104.44      128.86     23.47 o 
   3   3   2       99.35      124.94      8.87 o 
   4   3   2      182.23      164.88     31.06 o 
   5   3   2      252.85      231.28     33.73 o 
   6   3   2      111.56      107.41     32.05 o 
   7   3   2      199.75      199.43     43.34 o 
  -9   4   2       15.99       19.05     19.05 o 
  -8   4   2      390.87      356.17     41.95 o 
  -7   4   2      887.29      737.13     55.74 o 
  -6   4   2      990.36      892.54     55.47 o 
  -5   4   2     2518.78     2660.61     49.26 o 
  -4   4   2      292.35      280.10     15.90 o 
  -3   4   2     7964.86    10367.20    104.33 o 
  -2   4   2     1529.87     1672.69     34.93 o 
  -1   4   2      498.45      621.38     18.07 o 
   0   4   2     2690.46     3128.92     77.81 o 
   1   4   2     1535.84     1707.47     31.58 o 
   2   4   2       78.12      135.56     21.08 o 
   3   4   2      453.50      424.39     23.23 o 
   4   4   2        4.43        5.58     13.85 o 
   5   4   2        7.07       21.17     17.82 o 
   6   4   2        0.39        4.29     14.48 o 
  -9   5   2       23.11       30.87     22.19 o 
  -8   5   2       23.80       19.15     18.73 o 
  -7   5   2       36.68       56.07     21.00 o 
  -6   5   2      146.07      134.86     28.81 o 
  -5   5   2      913.38      898.44     30.88 o 
  -4   5   2      230.22      284.35     17.26 o 
  -3   5   2      218.02      313.26     17.20 o 
  -2   5   2     1679.91     1900.41     40.06 o 
  -1   5   2     2336.84     2562.75     42.16 o 
   0   5   2      745.76      710.90     40.65 o 
   1   5   2      649.81      645.05     40.11 o 
   2   5   2      225.91      239.13     24.96 o 
   3   5   2        0.83       21.38     11.72 o 
   4   5   2      572.95      456.29     48.14 o 
   5   5   2       27.58       24.56     18.18 o 
  -9   6   2      141.40      185.39     41.16 o 
  -8   6   2       25.36       28.64     19.05 o 
  -7   6   2       62.00       67.84     24.39 o 
  -6   6   2        5.97       10.15     12.56 o 
  -5   6   2      113.95      127.49     13.70 o 
  -4   6   2       20.32       33.19      8.80 o 
  -3   6   2       54.95       87.36     10.57 o 
  -2   6   2     2448.57     2736.47     51.36 o 
  -1   6   2     1205.33     1033.30     53.39 o 
   0   6   2      477.85      555.77     40.34 o 
   1   6   2      603.04      565.74     41.53 o 
   2   6   2       11.23       17.16     12.10 o 
   3   6   2      286.37      369.39     33.42 o 
   4   6   2       36.90       46.61     24.53 o 
   5   6   2       12.01        8.86     16.26 o 
  -9   7   2      167.37      160.91     38.45 o 
  -8   7   2      260.04      228.33     33.86 o 
  -7   7   2       49.87       72.68     24.67 o 
  -6   7   2      299.54      303.93     20.20 o 
  -5   7   2      305.32      285.84     20.00 o 
  -4   7   2       58.02       89.18     11.62 o 
  -3   7   2       25.71       47.62     15.81 o 
  -2   7   2      526.20      609.35     43.12 o 
  -1   7   2        1.04        4.22      9.42 o 
   0   7   2      458.87      430.44     39.58 o 
   1   7   2       82.05       99.34     24.89 o 
   2   7   2       73.47       94.47     23.03 o 
   4   7   2        2.36        7.85     15.35 o 
  -9   8   2       36.93       57.50     26.48 o 
  -8   8   2      469.80      474.17     49.42 o 
  -7   8   2      132.50      159.17     32.68 o 
  -6   8   2      399.03      391.14     24.60 o 
  -5   8   2      166.78      169.62     15.98 o 
  -4   8   2      612.69      513.75     40.43 o 
  -3   8   2      649.21      691.46     48.48 o 
  -2   8   2      178.21      204.35     32.28 o 
  -1   8   2       40.33       69.61     23.69 o 
   0   8   2        5.58       13.67     14.82 o 
   1   8   2      719.99      715.15     52.99 o 
   2   8   2      599.21      566.93     46.76 o 
  -8   9   2       43.71       56.83     25.64 o 
  -7   9   2      129.57      155.78     31.46 o 
  -6   9   2        2.62       27.70     14.06 o 
  -5   9   2      332.47      336.87     34.97 o 
  -4   9   2      829.38      784.07     53.78 o 
  -3   9   2       53.74       71.05     20.97 o 
  -2   9   2      364.51      362.64     38.41 o 
  -1   9   2      284.71      309.09     37.09 o 
   0   9   2        8.44       32.09     18.35 o 
   1   9   2       39.10       58.12     21.80 o 
  -6  10   2       10.87       35.06     16.47 o 
  -5  10   2      169.86      214.24     34.75 o 
  -4  10   2      363.31      365.36     39.62 o 
  -3  10   2        3.72       25.18     14.16 o 
  -2  10   2       70.51       79.11     25.44 o 
  -1  10   2      333.76      303.09     39.12 o 
  -4  11   2        4.13        7.99     11.89 o 
   4 -11   3        5.38       29.96     18.63 o 
   0 -10   3      167.69      182.17     34.43 o 
   1 -10   3        7.44       20.68     15.70 o 
   2 -10   3        5.46       49.99     20.30 o 
   3 -10   3      212.70      251.27     38.60 o 
   4 -10   3        1.53       17.72     12.07 o 
   5 -10   3      152.49      165.26     30.13 o 
   6 -10   3      391.48      347.66     25.42 o 
   7 -10   3       79.78       98.69     28.51 o 
  -1  -9   3      203.71      262.10     33.53 o 
   0  -9   3       11.48        7.15     13.40 o 
   1  -9   3      100.58       99.97     27.75 o 
   2  -9   3       13.88       32.16     16.67 o 
   3  -9   3      335.08      327.64     36.37 o 
   4  -9   3       18.13       40.30     11.35 o 
   5  -9   3      219.65      228.23     19.98 o 
   6  -9   3      687.61      617.60     32.92 o 
   7  -9   3      506.23      379.15     43.37 o 
   8  -9   3       66.21       82.63     27.71 o 
  -3  -8   3      112.07      121.79     26.39 o 
  -2  -8   3       62.67      103.71     26.66 o 
  -1  -8   3      612.16      543.18     46.82 o 
   0  -8   3       93.24      123.70     27.26 o 
   1  -8   3      332.36      286.24     33.05 o 
   2  -8   3      878.57      723.08     50.22 o 
   3  -8   3      348.18      361.80     23.51 o 
   4  -8   3      415.38      364.69     24.12 o 
   5  -8   3        3.22        4.90      7.55 o 
   6  -8   3     1129.61      981.81     39.48 o 
   7  -8   3      152.45      192.27     37.47 o 
   8  -8   3       21.17       32.69     17.02 o 
  -3  -7   3      255.37      258.90     30.92 o 
  -2  -7   3       40.96       45.67     17.72 o 
  -1  -7   3      420.56      387.05     37.17 o 
   0  -7   3     1488.83     1382.22     68.06 o 
   1  -7   3      509.98      512.76     27.37 o 
   2  -7   3      196.68      204.18     17.36 o 
   3  -7   3       84.06      103.97     13.01 o 
   4  -7   3      163.99      201.51     17.21 o 
   5  -7   3      281.71      224.81     19.30 o 
   6  -7   3      848.98      674.59     51.74 o 
   7  -7   3      114.26      108.61     28.94 o 
   8  -7   3       26.67       22.68     15.28 o 
   9  -7   3        0.81       35.37     19.67 o 
  -5  -6   3      232.28      266.61     39.34 o 
  -3  -6   3      125.44      159.63     25.77 o 
  -2  -6   3        3.81        9.42     11.20 o 
  -1  -6   3      227.14      215.95     17.54 o 
   0  -6   3     2827.19     2820.75     60.04 o 
   1  -6   3      767.60      747.64     34.68 o 
   2  -6   3       12.47       14.25      6.80 o 
   3  -6   3      415.03      371.01     21.27 o 
   4  -6   3     1434.44     1350.53     40.71 o 
   5  -6   3      826.47      873.30     33.22 o 
   6  -6   3        6.27       -9.77     10.57 o 
   7  -6   3       19.05       18.77     18.28 o 
   8  -6   3       31.20       55.75     25.54 o 
   9  -6   3       96.56      133.68     35.18 o 
  -5  -5   3      417.97      416.90     47.97 o 
  -4  -5   3      141.26      140.83     32.93 o 
  -3  -5   3       22.23       28.19     12.66 o 
  -2  -5   3       56.06       86.47     14.20 o 
  -1  -5   3      235.25      297.34     26.54 o 
   0  -5   3      866.32     1012.29     44.48 o 
   1  -5   3      336.60      292.14     23.54 o 
   2  -5   3      334.88      347.47     26.76 o 
   3  -5   3     2347.78     2289.14     49.70 o 
   4  -5   3     1937.23     1866.62     44.95 o 
   5  -5   3      487.21      471.28     22.23 o 
   6  -5   3       18.74       13.15     14.13 o 
   7  -5   3      910.56      727.27     57.00 o 
   8  -5   3        5.25       28.01     19.53 o 
   9  -5   3      227.31      234.89     44.02 o 
  -6  -4   3      262.99      228.15     34.98 o 
  -5  -4   3       35.46       19.43     16.05 o 
  -4  -4   3      307.79      315.22     16.64 o 
  -3  -4   3      756.32      823.74     44.77 o 
  -2  -4   3     2003.89     2331.73     71.99 o 
  -1  -4   3     1437.87     2050.40     67.28 o 
   0  -4   3      799.86      914.67     40.26 o 
   1  -4   3       45.98       81.61     13.89 o 
   2  -4   3      140.72      178.91     18.80 o 
   3  -4   3     3251.52     3369.09     87.61 o 
   4  -4   3     1682.71     1579.75     37.60 o 
   5  -4   3     1138.94     1151.85     30.23 o 
   6  -4   3      298.93      272.20     32.22 o 
   7  -4   3       36.02       41.04     15.73 o 
   8  -4   3       23.62       28.54     15.21 o 
   9  -4   3        0.16       13.92     12.92 o 
  -7  -3   3        8.20       13.32     14.76 o 
  -6  -3   3       27.45       43.76     16.52 o 
  -5  -3   3       51.33       50.34     12.27 o 
  -4  -3   3      102.40      141.14     14.66 o 
  -3  -3   3     1036.87      953.29     46.68 o 
  -2  -3   3     3895.20     4410.79     96.49 o 
   0  -3   3      200.58      157.09     16.00 o 
   1  -3   3       11.99       27.98      8.62 o 
   2  -3   3     1360.68     1369.34     47.81 o 
   3  -3   3     4000.76     4491.06     99.51 o 
   4  -3   3      217.26      218.25     24.10 o 
   5  -3   3     1057.73     1011.59     39.46 o 
   6  -3   3       55.20       59.40     15.07 o 
   7  -3   3      130.45      125.77     22.16 o 
   8  -3   3       15.67       20.84     11.62 o 
   9  -3   3        1.24       20.39     15.54 o 
  -7  -2   3      289.10      309.65     25.18 o 
  -6  -2   3      721.74      602.55     32.85 o 
  -5  -2   3      116.67      173.25     17.44 o 
  -4  -2   3        3.43       41.37     13.25 o 
  -3  -2   3     4213.03     4403.28     71.34 o 
  -1  -2   3     2574.51        1.43      4.18 o 
   0  -2   3      552.43      570.91     28.47 o 
   1  -2   3     6221.85     8104.65    116.05 o 
   3  -2   3      501.15      460.76     60.35 o 
   4  -2   3      200.37      185.18     16.34 o 
   5  -2   3      302.99      289.90     21.59 o 
   6  -2   3       77.73       79.61     16.19 o 
   7  -2   3        6.51       22.56     12.62 o 
   8  -2   3      127.88      184.82     27.11 o 
   9  -2   3       21.33       40.14     21.59 o 
  -8  -1   3      260.04      319.33     37.88 o 
  -7  -1   3      227.05      228.65     32.25 o 
  -6  -1   3       82.42      111.27     18.60 o 
  -5  -1   3      126.82      142.53     14.44 o 
  -4  -1   3      233.11      271.62     17.64 o 
  -3  -1   3     2662.51     3090.30     52.95 o 
  -1  -1   3    10382.04       14.72      5.40 o 
   0  -1   3     1161.08     1374.92     40.20 o 
   3  -1   3     2759.86     3215.11     79.44 o 
   4  -1   3      393.98      331.01     23.61 o 
   5  -1   3       43.04       41.44     11.19 o 
   6  -1   3       19.45       26.25     15.59 o 
   7  -1   3       90.75      116.86     20.25 o 
   8  -1   3      107.52      135.59     43.11 o 
  -8   0   3      769.04      803.68     60.43 o 
  -7   0   3       15.28       39.41     12.68 o 
  -6   0   3       16.32       18.26      9.13 o 
  -5   0   3      396.35      399.84     22.49 o 
  -4   0   3       28.48       38.55      8.59 o 
   0   0   3       15.22       12.63     10.92 o 
   3   0   3      525.47      575.33     25.06 o 
   4   0   3     4268.15     4259.28     73.00 o 
   5   0   3     1098.76     1059.55     39.22 o 
   6   0   3       31.63       67.42     15.16 o 
   7   0   3       40.01       40.60     13.85 o 
   8   0   3       16.55       87.74     48.47 o 
  -9   1   3      101.86      217.27     45.76 o 
  -8   1   3        4.57       25.62     13.74 o 
  -7   1   3      143.96      175.36     21.20 o 
  -6   1   3      350.12      385.87     32.72 o 
  -5   1   3     1226.24     1172.49     37.65 o 
  -4   1   3        8.21       31.43     12.26 o 
  -3   1   3      121.55      124.83      8.19 o 
  -1   1   3    15032.12    22483.80    219.80 o 
   0   1   3       11.50       22.05      5.41 o 
   2   1   3      870.36      949.65     26.65 o 
   3   1   3     2393.86     2994.36     58.74 o 
   4   1   3     1659.97     1511.79     42.04 o 
   5   1   3      735.26      571.67     30.17 o 
   6   1   3      322.51      305.04     63.88 o 
   7   1   3       58.29       40.48     22.19 o 
   8   1   3        4.98        3.52     17.20 o 
  -9   2   3       23.91       57.87     26.65 o 
  -8   2   3       89.07      114.87     23.18 o 
  -7   2   3      146.20      163.62     28.06 o 
  -6   2   3      556.93      528.00     28.73 o 
  -5   2   3     1146.40     1168.61     44.37 o 
  -4   2   3      273.05      243.54     17.35 o 
  -3   2   3     1450.19     1672.00     52.43 o 
   0   2   3        1.38        7.74      4.40 o 
   1   2   3      299.37      351.29     19.51 o 
   2   2   3      293.66      295.60     10.86 o 
   3   2   3      144.80      130.93      8.20 o 
   4   2   3      388.37      393.88     21.63 o 
   5   2   3      663.24      696.63     31.48 o 
   6   2   3      241.83      227.11     34.56 o 
   7   2   3       12.37       20.83     17.44 o 
  -9   3   3        0.42       19.15     20.47 o 
  -8   3   3      202.43      185.08     29.78 o 
  -7   3   3      424.19      408.36     28.94 o 
  -6   3   3       18.76       33.56     16.99 o 
  -5   3   3      194.70      200.17     12.29 o 
  -4   3   3     2217.23     2153.65     40.33 o 
  -3   3   3        0.95        6.37      3.62 o 
  -2   3   3     1536.59     1550.76     42.39 o 
  -1   3   3     3327.63     3550.75     53.00 o 
   0   3   3     4743.56     5600.57     95.71 o 
   1   3   3        7.64       15.17      6.84 o 
   2   3   3       43.74       81.08      7.23 o 
   3   3   3       91.03      117.54      8.04 o 
   4   3   3      120.97      147.88     31.18 o 
   5   3   3      766.57      708.77     56.69 o 
   6   3   3       19.18       27.70     21.52 o 
   7   3   3       22.68       16.88     16.50 o 
  -9   4   3       20.84       43.75     23.96 o 
  -8   4   3       44.93       52.41     25.96 o 
  -7   4   3     1131.55     1000.01     63.46 o 
  -6   4   3      510.19      518.24     43.43 o 
  -5   4   3        5.69       30.19      6.86 o 
  -4   4   3     4627.63     5170.30     71.55 o 
  -3   4   3     3256.87     4028.03     59.72 o 
  -2   4   3     2435.00     2817.00     45.74 o 
  -1   4   3     1265.86     1186.06     25.84 o 
   0   4   3     2812.09     2968.26     75.88 o 
   1   4   3      420.80      481.90     30.33 o 
   2   4   3      668.75      694.83     37.59 o 
   3   4   3      209.28      201.74     17.07 o 
   4   4   3      249.69      248.83     42.36 o 
   5   4   3      460.69      439.23     47.57 o 
   6   4   3        3.86        7.36     15.84 o 
  -9   5   3       23.27       37.85     24.38 o 
  -8   5   3      115.19      129.27     32.78 o 
  -7   5   3       77.21      109.59     28.24 o 
  -6   5   3      425.26      373.99     36.84 o 
  -5   5   3      321.82      386.60     20.54 o 
  -4   5   3      504.34      552.44     23.75 o 
  -3   5   3      419.83      536.44     22.16 o 
  -2   5   3       35.80       53.95      7.20 o 
  -1   5   3     3894.35     4717.25     57.47 o 
   0   5   3     1590.37     1690.69     62.55 o 
   1   5   3       16.65       37.19     11.83 o 
   2   5   3      113.70      117.64     16.20 o 
   3   5   3     1283.09     1289.45     57.58 o 
   4   5   3        8.60        9.24     14.20 o 
   5   5   3       23.80       26.51     18.32 o 
  -9   6   3      111.98      103.04     34.56 o 
  -8   6   3       96.72      161.26     35.60 o 
  -7   6   3      244.29      210.32     31.63 o 
  -6   6   3      631.35      618.97     28.13 o 
  -5   6   3      119.22      167.98     14.44 o 
  -4   6   3      456.06      503.66     24.18 o 
  -3   6   3     1038.66     1066.83     33.54 o 
  -2   6   3      365.24      377.00     31.41 o 
  -1   6   3      412.64      347.96     31.14 o 
   0   6   3        2.66       11.55      9.14 o 
   1   6   3      299.61      303.66     30.53 o 
   2   6   3     3300.67     3037.47     97.04 o 
   3   6   3      571.19      521.01     39.59 o 
   4   6   3       33.70       33.95     21.11 o 
  -9   7   3       19.66       41.16     23.02 o 
  -8   7   3       13.58       19.12     17.16 o 
  -7   7   3      294.12      319.21     36.81 o 
  -6   7   3       85.35      110.26     13.52 o 
  -5   7   3      892.78      780.14     32.80 o 
  -4   7   3     1132.77     1159.55     38.56 o 
  -3   7   3      253.42      259.26     27.45 o 
  -2   7   3      179.41      176.69     23.37 o 
  -1   7   3        1.65       28.53     15.21 o 
   0   7   3      150.71      160.59     28.53 o 
   1   7   3       66.01       99.43     22.82 o 
   2   7   3      130.52      189.83     31.35 o 
   4   7   3      368.36      308.38     43.46 o 
  -8   8   3       57.96       96.76     30.50 o 
  -7   8   3       91.88      115.92     29.63 o 
  -6   8   3        6.73       21.86      8.29 o 
  -5   8   3      341.28      322.13     30.71 o 
  -4   8   3      360.43      425.88     37.47 o 
  -3   8   3     3050.20     3187.48    106.92 o 
  -2   8   3      364.51      307.63     33.03 o 
  -1   8   3       24.60       29.65     16.01 o 
   0   8   3      265.50      254.48     32.23 o 
   1   8   3      221.48      243.61     37.21 o 
   2   8   3      759.69      772.28     56.07 o 
  -8   9   3      506.69      459.59     47.32 o 
  -6   9   3      155.39      167.26     27.34 o 
  -5   9   3       17.59       38.93     17.13 o 
  -4   9   3      648.12      692.45     50.87 o 
  -3   9   3     1546.29     1462.59     76.76 o 
  -2   9   3      127.52      135.46     30.37 o 
  -1   9   3       47.41       35.87     18.21 o 
   0   9   3      247.15      241.58     34.24 o 
   1   9   3        0.40       16.25     15.49 o 
  -6  10   3       13.20       11.55     11.62 o 
  -5  10   3      230.33      229.08     30.78 o 
  -4  10   3       30.37       58.82     21.59 o 
  -3  10   3      201.19      214.12     37.30 o 
  -2  10   3      298.90      287.83     38.20 o 
  -1  10   3        0.09        8.34     14.16 o 
   0 -10   4        5.12       18.24     12.91 o 
   1 -10   4       84.43      126.72     32.25 o 
   2 -10   4       65.76      109.33     29.03 o 
   3 -10   4       31.31       68.55     25.36 o 
   4 -10   4      326.31      340.89     37.34 o 
   5 -10   4        0.89       19.39     15.03 o 
   6 -10   4       35.31       67.86     13.67 o 
   7 -10   4       96.04      115.81     31.03 o 
  -1  -9   4       17.07       29.13     15.80 o 
   0  -9   4       30.55       44.31     21.63 o 
   1  -9   4       13.44       23.72     15.21 o 
   2  -9   4      188.53      209.16     34.51 o 
   3  -9   4       37.26       55.89     20.51 o 
   4  -9   4      263.07      223.38     20.41 o 
   5  -9   4       45.29       54.91     13.95 o 
   6  -9   4        0.86       24.32      8.46 o 
   7  -9   4      192.81      187.14     38.17 o 
   8  -9   4      163.90      191.00     38.41 o 
  -3  -8   4        0.47       16.18     15.00 o 
  -2  -8   4       44.89       35.34     16.96 o 
  -1  -8   4       57.34       62.98     22.09 o 
   0  -8   4      275.71      293.69     34.68 o 
   1  -8   4     1087.74      968.85     60.46 o 
   2  -8   4      929.44      869.60     36.88 o 
   3  -8   4        3.39       24.54      8.57 o 
   4  -8   4     1141.68     1043.65     41.02 o 
   5  -8   4      360.40      345.85     24.27 o 
   6  -8   4      315.53      314.68     37.69 o 
   7  -8   4       88.45      126.28     31.48 o 
   8  -8   4       19.10       32.41     18.91 o 
  -3  -7   4       38.17       69.33     20.20 o 
  -2  -7   4      202.80      198.32     31.48 o 
  -1  -7   4      116.47      114.59     26.29 o 
   0  -7   4       33.07       84.16     14.10 o 
   1  -7   4     3464.76     3336.61     70.19 o 
   2  -7   4      647.01      638.21     29.83 o 
   3  -7   4       30.85       52.11     10.84 o 
   4  -7   4       14.65       24.00      8.79 o 
   5  -7   4      428.00      372.86     23.67 o 
   6  -7   4       15.99       25.54     18.35 o 
   7  -7   4       62.43       56.71     23.48 o 
   8  -7   4       20.71       42.21     22.29 o 
   9  -7   4        0.21        9.00     15.56 o 
  -5  -6   4        9.41       41.27     21.21 o 
  -3  -6   4       55.74       40.16     15.81 o 
  -2  -6   4        6.47       19.01     13.36 o 
  -1  -6   4      497.13      484.05     26.32 o 
   0  -6   4        2.88       33.63     10.92 o 
   1  -6   4      680.84      692.78     39.98 o 
   2  -6   4      751.94      729.85     42.27 o 
   3  -6   4      735.64      783.85     45.84 o 
   4  -6   4      292.15      223.86     17.44 o 
   5  -6   4     2582.53     2297.28     54.94 o 
   6  -6   4       52.11       23.83     16.92 o 
   7  -6   4       44.60       44.35     22.47 o 
   8  -6   4      239.35      194.65     32.81 o 
   9  -6   4        3.50       32.26     17.55 o 
  -5  -5   4      174.28      216.17     32.76 o 
  -3  -5   4       62.76       81.54     13.17 o 
  -2  -5   4        0.80        1.43     14.13 o 
  -1  -5   4     1237.32     1245.88     56.61 o 
   0  -5   4      340.32      454.37     31.76 o 
   1  -5   4       28.34       62.60     14.27 o 
   2  -5   4      649.55      633.35     37.49 o 
   3  -5   4     2000.61     1899.98     69.36 o 
   4  -5   4      287.93      265.52     28.17 o 
   5  -5   4      308.79      248.12     16.60 o 
   6  -5   4      295.69      225.79     31.62 o 
   7  -5   4      195.70      204.93     37.77 o 
   8  -5   4      366.25      259.61     37.32 o 
   9  -5   4        0.51       10.88     15.91 o 
  -6  -4   4        8.26        7.92     13.53 o 
  -5  -4   4      401.04      427.38     29.06 o 
  -4  -4   4      183.15      187.76     19.17 o 
  -3  -4   4       23.65       34.64     12.84 o 
  -2  -4   4      632.57      710.50     40.85 o 
  -1  -4   4      346.76      346.35     30.06 o 
   0  -4   4     2527.57     3189.13     83.46 o 
   1  -4   4      511.55      649.80     35.32 o 
   2  -4   4      629.13      647.16     36.12 o 
   3  -4   4     3148.11     3390.13     90.70 o 
   4  -4   4      182.04      195.48     24.15 o 
   5  -4   4       60.36       75.46     20.24 o 
   6  -4   4      346.44      336.55     36.53 o 
   7  -4   4       88.75      119.78     22.83 o 
   8  -4   4      394.93      311.88     28.89 o 
   9  -4   4      276.87      263.02     30.61 o 
  -6  -3   4       78.42       97.70     17.07 o 
  -5  -3   4      129.13      161.07     17.32 o 
  -4  -3   4      295.84      260.23     19.29 o 
  -3  -3   4     1138.30     1217.02     55.30 o 
  -2  -3   4     1504.70     1733.12     61.04 o 
  -1  -3   4     3296.59     3999.80     89.16 o 
   0  -3   4        9.40       14.90      8.37 o 
   1  -3   4     1516.56     1629.57     53.34 o 
   2  -3   4     5551.78     6210.15    115.09 o 
   3  -3   4      820.14      727.34     39.45 o 
   4  -3   4     1306.63     1286.89     51.53 o 
   5  -3   4        8.64       16.72      8.97 o 
   6  -3   4       41.18       41.92     13.87 o 
   7  -3   4      398.86      314.09     27.57 o 
   8  -3   4       97.92      108.88     22.33 o 
   9  -3   4      182.49      204.08     30.00 o 
  -7  -2   4      192.80      206.56     29.02 o 
  -6  -2   4      405.25      361.01     25.60 o 
  -5  -2   4       30.81       55.82     11.86 o 
  -4  -2   4     3726.77     3927.90     72.74 o 
  -3  -2   4     4581.83     5260.17     78.90 o 
  -2  -2   4     2341.99     2647.84     72.28 o 
  -1  -2   4        8.78       -3.66      3.56 o 
   0  -2   4     1530.34     1876.95     56.29 o 
   1  -2   4     9263.10    12411.33    164.90 o 
   3  -2   4     2587.34     2811.91     54.64 o 
   4  -2   4      895.11      892.42     33.76 o 
   5  -2   4      282.30      302.26     22.21 o 
   6  -2   4       19.03       14.34     10.20 o 
   7  -2   4       12.35       30.69     12.87 o 
   8  -2   4        4.05       24.57     13.25 o 
   9  -2   4      442.45      435.79     94.21 o 
  -8  -1   4       89.92      130.63     30.85 o 
  -7  -1   4        4.69       17.51      9.66 o 
  -6  -1   4       11.03       29.09      9.53 o 
  -5  -1   4       31.64       69.38     14.50 o 
  -4  -1   4     2409.11     2334.04     51.33 o 
  -3  -1   4     1344.19     1332.70     33.73 o 
  -1  -1   4     1278.62        1.58      1.80 o 
   3  -1   4     3139.47     2990.32     50.87 o 
   4  -1   4     6279.36     6868.56     97.82 o 
   5  -1   4      134.55      173.97     19.40 o 
   6  -1   4       74.82      102.47     17.91 o 
   7  -1   4       74.13      116.68     19.90 o 
   8  -1   4      177.18      209.80     36.42 o 
  -8   0   4      415.43      437.48     44.64 o 
  -7   0   4      381.20      326.70     24.66 o 
  -6   0   4        2.28       21.95      8.55 o 
  -5   0   4      282.82      258.78     18.05 o 
  -4   0   4     1181.60     1147.65     33.17 o 
  -3   0   4     2729.45     3148.95     36.17 o 
  -1   0   4       37.19       28.18      7.82 o 
   3   0   4     5932.33     6500.62     77.36 o 
   4   0   4     3142.66     3616.68     67.78 o 
   5   0   4      146.54      164.08     17.32 o 
   6   0   4       42.06       42.05     12.75 o 
   7   0   4      527.36      496.90     34.37 o 
   8   0   4       50.58       76.38     29.45 o 
  -9   1   4       85.78      148.01     40.59 o 
  -8   1   4        8.16       44.27     25.08 o 
  -7   1   4        6.58       28.77     11.28 o 
  -6   1   4      999.07      942.50     37.14 o 
  -5   1   4      279.77      269.15     25.44 o 
  -4   1   4     2991.82     3141.97     38.90 o 
  -3   1   4      920.94      863.13     18.04 o 
   2   1   4       70.65       82.90      6.11 o 
   3   1   4      866.79      829.81     19.83 o 
   4   1   4      200.86      211.75     16.00 o 
   5   1   4        0.33       19.16      7.80 o 
   6   1   4      391.78      375.11     63.76 o 
   7   1   4      268.62      265.08     46.52 o 
   8   1   4        0.57        3.77     15.00 o 
  -9   2   4      167.86      213.60     47.32 o 
  -8   2   4      187.69      199.93     32.62 o 
  -7   2   4        6.22       26.62     11.93 o 
  -6   2   4      878.06      838.89     35.28 o 
  -5   2   4      329.49      360.01     13.52 o 
  -4   2   4        7.49       17.65      4.76 o 
  -3   2   4      169.98      178.18     18.01 o 
   0   2   4     4922.18     6109.29     90.74 o 
   1   2   4     7273.67     9063.31    253.79 o 
   2   2   4      655.49      640.87     16.33 o 
   3   2   4       35.82       64.76      6.20 o 
   4   2   4        7.65       17.64      6.57 o 
   5   2   4        2.40        3.24     13.92 o 
   6   2   4      734.91      514.82     51.00 o 
   7   2   4      153.56      106.46     33.59 o 
  -9   3   4       21.39       59.86     27.28 o 
  -8   3   4      111.63      139.78     35.68 o 
  -7   3   4      270.88      224.65     33.42 o 
  -6   3   4     1693.28     1461.08     71.60 o 
  -5   3   4     1213.56     1221.20     32.13 o 
  -4   3   4        1.78       28.63      6.67 o 
  -3   3   4     1260.00     1327.32     31.18 o 
  -2   3   4       30.90       67.88      9.00 o 
  -1   3   4     5019.06     6449.85     79.25 o 
   0   3   4    10394.01    13249.94    164.12 o 
   1   3   4     3499.84     3666.60     77.73 o 
   3   3   4       19.02       22.60      5.57 o 
   4   3   4      413.33      391.14     39.32 o 
   5   3   4        0.33        8.65     17.75 o 
   6   3   4      250.07      251.97     38.61 o 
   7   3   4        2.27       17.13     19.08 o 
  -9   4   4       13.73       30.66     21.77 o 
  -8   4   4        4.53       -1.01     13.64 o 
  -7   4   4      128.92      110.24     30.10 o 
  -6   4   4      307.01      269.84     33.09 o 
  -5   4   4     2352.54     2090.85     45.48 o 
  -4   4   4     7943.31     9349.48    102.58 o 
  -3   4   4     1972.84     2003.56     41.43 o 
  -2   4   4      261.95      288.20     13.76 o 
  -1   4   4     2518.55     2946.75     38.44 o 
   0   4   4     2949.20     3147.58     79.47 o 
   1   4   4     4370.17     4935.45    103.06 o 
   2   4   4      289.67      328.80     25.92 o 
   3   4   4      141.33      136.91     14.30 o 
   4   4   4      485.49      408.37     43.88 o 
   5   4   4        0.64       10.01     12.10 o 
   6   4   4       36.49       49.30     25.47 o 
  -9   5   4        6.06       20.96     18.17 o 
  -8   5   4       88.10      116.51     33.02 o 
  -7   5   4      116.07      160.57     33.52 o 
  -6   5   4      304.07      319.76     34.63 o 
  -5   5   4     3073.53     3180.82     61.27 o 
  -4   5   4      432.55      347.42     19.18 o 
  -3   5   4       12.35       51.13      7.40 o 
  -2   5   4       55.23       95.26      8.22 o 
  -1   5   4      211.53      173.41     20.80 o 
   0   5   4     1135.12     1274.92     54.79 o 
   1   5   4      879.32      796.67     44.07 o 
   2   5   4      335.74      244.60     25.37 o 
   3   5   4       46.51       41.91     12.29 o 
   4   5   4      437.51      373.12     45.39 o 
   5   5   4       14.46       21.77     15.38 o 
  -9   6   4       48.93       58.41     28.16 o 
  -8   6   4       42.58       60.78     25.54 o 
  -7   6   4        0.95       12.42     11.06 o 
  -6   6   4      662.74      686.77     29.96 o 
  -5   6   4      418.13      457.97     23.88 o 
  -4   6   4      102.94      131.92     13.40 o 
  -3   6   4        0.94       16.72      5.76 o 
  -2   6   4      559.29      570.37     38.67 o 
  -1   6   4       23.96       30.81     14.30 o 
   0   6   4       19.37       35.97     15.28 o 
   1   6   4       61.60       63.48     18.74 o 
   2   6   4     2080.51     2096.39     80.67 o 
   3   6   4      295.07      244.26     23.09 o 
   4   6   4       79.66       57.02     24.22 o 
  -9   7   4       26.14       12.98     15.28 o 
  -8   7   4       37.58       66.01     26.52 o 
  -7   7   4       28.94       50.41     21.42 o 
  -6   7   4      210.52      237.65     18.45 o 
  -5   7   4      451.55      461.64     25.28 o 
  -4   7   4       31.94       49.26     10.08 o 
  -3   7   4      138.48      202.63     24.73 o 
  -2   7   4      482.69      483.05     38.89 o 
  -1   7   4        2.93        5.23     12.59 o 
   0   7   4        8.74        5.79     11.58 o 
   1   7   4      383.37      314.32     34.36 o 
   2   7   4      497.44      473.79     41.49 o 
  -8   8   4      162.06      216.67     39.98 o 
  -7   8   4      180.18      182.70     29.41 o 
  -6   8   4        5.60       18.33      7.68 o 
  -5   8   4      435.15      413.41     36.34 o 
  -4   8   4      352.17      340.30     33.83 o 
  -3   8   4       60.54      110.10     24.99 o 
  -2   8   4      428.75      412.69     39.56 o 
  -1   8   4       21.65       48.28     21.45 o 
   0   8   4      101.24       76.69     24.50 o 
   1   8   4     1056.42     1075.38     65.62 o 
   2   8   4       21.72       35.83     18.87 o 
  -8   9   4      122.04      162.78     35.33 o 
  -6   9   4       11.72       27.35     12.10 o 
  -5   9   4      326.25      344.40     34.68 o 
  -4   9   4      459.03      467.76     42.49 o 
  -3   9   4        0.02       43.74     16.33 o 
  -2   9   4       34.64       46.79     20.62 o 
  -1   9   4       66.67       80.40     26.45 o 
   0   9   4       36.73       28.30     18.60 o 
   1   9   4      205.66      222.11     38.04 o 
  -6  10   4       23.40       41.97     17.79 o 
  -5  10   4       68.17      100.01     25.82 o 
  -4  10   4      428.24      413.58     41.91 o 
  -3  10   4      237.15      282.78     35.85 o 
  -2  10   4       23.21       30.91     19.15 o 
  -1  10   4      137.53      206.99     39.38 o 
   1 -10   5       18.90       20.09     14.27 o 
   2 -10   5       42.19       51.88     22.29 o 
   3 -10   5      199.59      149.04     31.89 o 
   4 -10   5      245.33      251.43     33.19 o 
   5 -10   5      350.74      329.87     25.90 o 
   6 -10   5       91.45      117.20     18.36 o 
  -1  -9   5      133.04      155.85     32.26 o 
   0  -9   5        4.14        4.71     11.34 o 
   1  -9   5       14.48       30.94     18.14 o 
   2  -9   5      130.09      167.31     31.91 o 
   3  -9   5      289.85      304.50     23.28 o 
   4  -9   5        1.91       15.19      9.30 o 
   5  -9   5      546.24      504.73     30.79 o 
   6  -9   5      513.17      455.98     28.43 o 
   7  -9   5      357.62      351.19     42.00 o 
   8  -9   5        0.22        4.81     14.79 o 
  -2  -8   5       12.74       24.63     13.81 o 
  -1  -8   5       21.16       57.66     22.29 o 
   0  -8   5     1002.40      948.48     61.20 o 
   1  -8   5      228.99      213.79     29.81 o 
   2  -8   5      689.59      615.37     32.17 o 
   3  -8   5       39.99       48.20     12.54 o 
   4  -8   5      922.63      787.14     36.38 o 
   5  -8   5      695.79      625.61     32.16 o 
   6  -8   5       10.31       31.05     18.52 o 
   7  -8   5       24.05       28.47     17.83 o 
   8  -8   5      170.52      197.30     39.67 o 
  -3  -7   5      223.19      230.60     28.47 o 
  -2  -7   5        0.38       14.93     11.51 o 
  -1  -7   5      207.40      220.99     34.83 o 
   0  -7   5     1939.16     1981.70     76.21 o 
   1  -7   5      641.53      706.75     43.51 o 
   2  -7   5       83.50      116.59     23.60 o 
   3  -7   5      185.53      191.92     17.65 o 
   4  -7   5        5.43       13.75      8.05 o 
   5  -7   5     1528.00     1351.49     45.30 o 
   6  -7   5     1328.44     1206.85     72.24 o 
   7  -7   5      248.76      230.25     40.75 o 
   8  -7   5      122.01      148.12     34.00 o 
   9  -7   5       10.21       12.59     16.99 o 
  -5  -6   5      136.03      166.39     37.39 o 
  -3  -6   5        1.44        3.84     11.44 o 
  -2  -6   5       95.25      111.46     25.80 o 
  -1  -6   5       32.84       51.08     15.00 o 
   0  -6   5     3539.15     3726.43    103.59 o 
   1  -6   5     3468.40     3491.95     97.02 o 
   2  -6   5      827.08      822.56     46.73 o 
   3  -6   5      264.71      289.18     29.06 o 
   4  -6   5      200.43      190.82     26.11 o 
   5  -6   5      486.51      429.20     24.25 o 
   6  -6   5      984.23      829.14     58.92 o 
   7  -6   5      672.98      613.58     54.81 o 
   8  -6   5      175.15      194.56     41.28 o 
   9  -6   5      337.31      289.87     41.98 o 
  -5  -5   5      124.81      144.84     32.85 o 
  -3  -5   5      189.36      222.09     26.03 o 
  -2  -5   5       62.75       42.44     18.95 o 
  -1  -5   5      459.03      453.89     36.14 o 
   0  -5   5     4957.70     5635.63    126.07 o 
   1  -5   5     1979.76     1961.62     69.61 o 
   2  -5   5     1425.77     1501.57     60.56 o 
   3  -5   5      488.77      486.23     36.20 o 
   4  -5   5      422.06      424.05     36.16 o 
   5  -5   5        0.11        3.03     10.08 o 
   6  -5   5      402.03      323.23     36.79 o 
   7  -5   5      721.00      602.74     53.47 o 
   8  -5   5       44.53       96.93     29.38 o 
   9  -5   5      110.76      132.01     34.80 o 
  -5  -4   5      131.26      160.27     18.75 o 
  -4  -4   5      196.68      187.37     25.07 o 
  -3  -4   5       12.37       12.21     10.19 o 
  -2  -4   5      394.26      432.03     33.59 o 
  -1  -4   5       62.15       32.29     14.56 o 
   0  -4   5      183.82      151.86     19.16 o 
   1  -4   5     4648.55     5575.84    117.44 o 
   2  -4   5      719.69      751.21     40.98 o 
   3  -4   5       99.50      147.25     20.88 o 
   4  -4   5      825.30      924.92     51.49 o 
   5  -4   5      641.33      557.24     43.33 o 
   6  -4   5       36.79       68.21     22.22 o 
   7  -4   5      320.56      288.56     29.29 o 
   8  -4   5        1.73       16.34     12.80 o 
   9  -4   5       38.35       48.17     17.38 o 
  -6  -3   5      196.98      262.64     31.61 o 
  -5  -3   5      617.13      590.34     31.56 o 
  -4  -3   5      206.73      212.89     18.15 o 
  -3  -3   5     1529.84     1645.35     67.10 o 
  -2  -3   5     1410.73     1384.44     57.60 o 
  -1  -3   5      816.71      891.66     42.77 o 
   0  -3   5      358.18      340.65     27.43 o 
   1  -3   5       14.68       22.54      9.98 o 
   2  -3   5      108.04      104.86     15.90 o 
   3  -3   5     2776.28     3065.12     85.82 o 
   4  -3   5     1078.99     1015.49     37.76 o 
   5  -3   5      921.71      687.33     34.07 o 
   6  -3   5       32.79       30.03     13.62 o 
   7  -3   5       57.70       60.46     17.99 o 
   8  -3   5        2.30        6.99     11.62 o 
   9  -3   5        0.62       24.67     17.28 o 
  -7  -2   5        6.18       33.42     13.95 o 
  -6  -2   5        4.40       27.34     15.71 o 
  -5  -2   5      278.48      292.01     20.34 o 
  -4  -2   5      415.40      370.98     21.67 o 
  -3  -2   5      752.64      706.13     27.48 o 
  -2  -2   5     8653.10    11118.78    173.42 o 
   0  -2   5        6.36       10.54      8.62 o 
   2  -2   5       14.96        7.05      6.52 o 
   3  -2   5      122.52      140.35     13.88 o 
   4  -2   5     2657.03     2679.27     60.67 o 
   5  -2   5      115.66      134.84     17.14 o 
   6  -2   5      412.82      372.61     33.10 o 
   7  -2   5       16.65       30.37     13.68 o 
   8  -2   5       35.73       48.59     17.04 o 
  -8  -1   5      422.19      420.62     44.78 o 
  -7  -1   5        4.71       31.36     16.81 o 
  -6  -1   5      212.11      205.39     19.46 o 
  -5  -1   5       50.81       59.42     11.49 o 
  -4  -1   5      129.93      160.28     13.14 o 
  -3  -1   5     2120.13     2183.10     43.41 o 
  -2  -1   5     1085.16     1024.65     43.47 o 
  -1  -1   5    15221.45        7.42      4.41 o 
   0  -1   5      519.16      543.53     22.67 o 
   2  -1   5     1152.76     1207.35     30.60 o 
   3  -1   5       22.30       58.34      7.71 o 
   4  -1   5    12067.65    13345.70     93.17 o 
   5  -1   5     2016.94     2012.76     56.42 o 
   6  -1   5      406.93      360.38     26.37 o 
   7  -1   5      355.52      360.51     34.61 o 
   8  -1   5      165.16      178.07     23.19 o 
  -8   0   5       27.77       49.68     21.84 o 
  -7   0   5      606.56      620.42     51.59 o 
  -6   0   5      179.89      237.20     17.85 o 
  -5   0   5      122.96      135.65     13.04 o 
  -4   0   5      144.61      184.90     13.22 o 
  -3   0   5       94.08       91.14      7.67 o 
   2   0   5     3398.34     3933.75     62.06 o 
   3   0   5     1235.04     1325.63     69.51 o 
   4   0   5        3.14       24.90      8.66 o 
   5   0   5      506.93      443.62     26.20 o 
   6   0   5      592.57      530.18     31.19 o 
   7   0   5       23.20       34.75     21.73 o 
   8   0   5      251.13      212.88     45.56 o 
  -8   1   5      326.52      317.52     40.77 o 
  -7   1   5      313.39      303.41     37.03 o 
  -6   1   5      266.85      302.33     24.70 o 
  -5   1   5      292.50      268.91     13.88 o 
  -4   1   5     1603.47     1608.61     28.38 o 
  -3   1   5      382.09      412.52     10.48 o 
   0   1   5       25.15       21.57      7.01 o 
   2   1   5     2315.58     2348.35     32.20 o 
   3   1   5        1.88       14.41      4.12 o 
   4   1   5      146.87      129.83     13.67 o 
   5   1   5       84.42       85.35     11.84 o 
   6   1   5      396.72      319.78     40.41 o 
   7   1   5       96.24      107.44     34.21 o 
  -9   2   5        8.32       46.71     24.70 o 
  -8   2   5      234.95      275.12     39.55 o 
  -7   2   5      758.62      658.89     53.88 o 
  -6   2   5      113.73      143.88     16.50 o 
  -5   2   5     1401.47     1385.51     29.80 o 
  -4   2   5     1652.73     1638.71     36.44 o 
  -3   2   5        3.46       10.72      4.54 o 
  -2   2   5     2709.82     3000.49     64.69 o 
   0   2   5     1380.61     1436.26     25.48 o 
   1   2   5       20.27       32.51      9.74 o 
   2   2   5     3656.23     4370.00    120.76 o 
   3   2   5      553.61      681.28     22.83 o 
   4   2   5        4.23       13.67     11.86 o 
   5   2   5      546.85      418.36     43.49 o 
   6   2   5      290.08      245.99     37.75 o 
   7   2   5        0.08        1.15     15.91 o 
  -9   3   5       35.58       94.16     32.55 o 
  -8   3   5      150.88      193.00     38.94 o 
  -7   3   5      414.00      321.75     39.06 o 
  -6   3   5       47.75       40.51     18.88 o 
  -5   3   5      114.57      130.52     11.72 o 
  -4   3   5     5326.41     5981.37     76.89 o 
  -3   3   5       56.72       95.33      9.86 o 
  -2   3   5     1764.50     2031.95     37.11 o 
  -1   3   5     1949.21     1859.63     30.59 o 
   0   3   5      713.33      695.17     33.11 o 
   1   3   5     2058.68     2387.25     63.12 o 
   2   3   5      158.61      199.68     14.63 o 
   3   3   5      176.12      192.02     14.61 o 
   4   3   5      194.85      204.12     35.64 o 
   5   3   5      712.62      557.96     52.72 o 
   6   3   5      117.56      157.06     38.99 o 
  -9   4   5        0.07        3.35     13.15 o 
  -8   4   5      120.56      116.33     34.46 o 
  -7   4   5       62.10       45.44     21.98 o 
  -6   4   5      553.54      531.72     44.25 o 
  -5   4   5      131.74      172.34     14.09 o 
  -4   4   5      860.18      962.25     30.76 o 
  -3   4   5     3058.08     3533.30     56.83 o 
  -2   4   5      152.75      215.51     12.06 o 
  -1   4   5    12351.63    16315.51    205.40 o 
   0   4   5     5009.89     5474.68    109.03 o 
   1   4   5      642.30      818.95     40.73 o 
   2   4   5        2.97       21.10      8.13 o 
   3   4   5      144.17      149.82     14.70 o 
   4   4   5      107.99       85.67     28.03 o 
   5   4   5      452.19      401.33     47.25 o 
   6   4   5       99.96      138.81     38.15 o 
  -9   5   5      450.00      368.58     46.26 o 
  -8   5   5       72.95       93.53     30.75 o 
  -7   5   5      450.84      443.45     44.60 o 
  -6   5   5      422.35      342.38     36.66 o 
  -5   5   5       18.91       41.98      9.27 o 
  -4   5   5      588.59      622.23     25.91 o 
  -3   5   5      203.76      223.90     14.31 o 
  -2   5   5      200.70      230.71     13.19 o 
  -1   5   5     2242.38     2208.51     72.12 o 
   0   5   5     2471.27     2629.92     80.35 o 
   1   5   5      403.09      452.29     33.27 o 
   2   5   5        2.37       20.02     11.48 o 
   3   5   5      175.77      155.04     17.48 o 
   4   5   5       58.40       54.23     25.86 o 
   5   5   5      137.25      126.10     36.62 o 
  -9   6   5      415.41      345.01     44.07 o 
  -8   6   5      139.12      176.67     38.02 o 
  -7   6   5      332.34      302.74     37.42 o 
  -6   6   5       49.73       94.07     11.83 o 
  -5   6   5       31.11       42.03      9.35 o 
  -4   6   5      214.71      223.22     15.99 o 
  -3   6   5       55.04       77.27     17.66 o 
  -2   6   5      103.43      112.43     20.88 o 
  -1   6   5      491.67      447.33     36.14 o 
   0   6   5      239.07      200.45     25.34 o 
   1   6   5      355.85      281.69     30.61 o 
   2   6   5        3.29        2.34     10.01 o 
   3   6   5      115.90      115.15     17.75 o 
   4   6   5       70.03       56.36     26.63 o 
  -9   7   5       13.29       24.17     18.17 o 
  -8   7   5       30.70       42.18     22.68 o 
  -7   7   5      834.09      789.38     57.81 o 
  -6   7   5      642.99      637.01     31.17 o 
  -5   7   5        6.40       28.62      8.51 o 
  -4   7   5      241.32      218.19     26.01 o 
  -3   7   5      444.91      441.62     36.60 o 
  -2   7   5       75.50       87.58     21.12 o 
  -1   7   5      325.77      308.59     33.27 o 
   0   7   5      267.92      236.91     29.54 o 
   1   7   5       15.42       51.87     18.84 o 
   2   7   5      372.22      339.47     34.94 o 
   3   7   5       97.70      125.90     34.48 o 
  -8   8   5       14.77       15.10     22.95 o 
  -7   8   5      137.02      172.58     27.72 o 
  -6   8   5      581.76      485.47     38.33 o 
  -5   8   5       21.88       46.30     17.24 o 
  -4   8   5     1161.99     1101.28     61.72 o 
  -3   8   5     1082.57      924.15     57.50 o 
  -2   8   5        0.24        6.42     11.58 o 
  -1   8   5      269.41      231.78     31.46 o 
   0   8   5      304.54      266.08     33.53 o 
   1   8   5       20.81       55.05     20.62 o 
   2   8   5      127.36      134.61     27.75 o 
  -6   9   5       22.78       49.47     18.00 o 
  -5   9   5      368.75      338.97     35.53 o 
  -4   9   5      133.81      191.40     31.81 o 
  -3   9   5      686.25      651.05     51.82 o 
  -2   9   5      427.56      443.81     43.92 o 
  -1   9   5      210.66      240.51     39.09 o 
   0   9   5      430.39      359.77     40.83 o 
   1   9   5        3.64       36.73     18.76 o 
  -6  10   5        4.95       28.32     14.69 o 
  -5  10   5      239.79      235.96     37.52 o 
  -4  10   5      126.09      134.44     29.64 o 
  -3  10   5      101.47      156.72     33.37 o 
  -2  10   5      178.04      204.61     37.72 o 
  -1  10   5       47.95       43.13     21.60 o 
   1 -10   6       24.58       56.97     22.15 o 
   2 -10   6        0.31       26.33     17.75 o 
   3 -10   6       78.92       48.76     20.55 o 
   4 -10   6       32.97       56.83     20.79 o 
   5 -10   6     1046.98     1046.22     46.69 o 
   6 -10   6        7.81       33.41     10.57 o 
  -1  -9   6      167.76      157.17     32.40 o 
   0  -9   6        1.61        5.30     14.44 o 
   1  -9   6       58.71       38.11     19.05 o 
   2  -9   6        1.62       11.34     14.62 o 
   3  -9   6      173.84      216.75     22.06 o 
   4  -9   6      670.32      602.24     34.11 o 
   5  -9   6      165.16      193.85     21.28 o 
   6  -9   6       47.30       60.12     24.14 o 
   7  -9   6      504.01      349.08     42.94 o 
  -2  -8   6      737.74      686.63     54.48 o 
  -1  -8   6       10.30       35.48     18.52 o 
   0  -8   6        0.22        3.42     12.45 o 
   1  -8   6      400.13      361.91     25.44 o 
   2  -8   6       43.33       51.26     13.38 o 
   3  -8   6        5.63       23.72      9.96 o 
   4  -8   6       15.50       22.62      9.87 o 
   5  -8   6      154.52      142.78     19.70 o 
   6  -8   6      394.57      311.31     39.25 o 
   7  -8   6        1.12        0.59     11.65 o 
   8  -8   6      260.70      211.74     41.82 o 
  -3  -7   6        6.74       24.42     14.65 o 
  -2  -7   6        2.96       34.71     19.60 o 
  -1  -7   6      437.61      379.60     35.95 o 
   0  -7   6       36.19       63.12     19.78 o 
   1  -7   6      946.93      849.21     51.18 o 
   2  -7   6     1032.32      857.27     52.42 o 
   3  -7   6      320.92      288.63     32.85 o 
   4  -7   6      398.46      312.60     34.97 o 
   5  -7   6      182.64      196.14     19.08 o 
   6  -7   6       68.61       76.64     26.14 o 
   7  -7   6       34.43       53.76     23.20 o 
   8  -7   6      200.19      211.25     43.77 o 
  -2  -6   6       63.99       62.15     21.01 o 
  -1  -6   6      448.70      419.50     36.67 o 
   0  -6   6      141.62      176.03     22.74 o 
   1  -6   6      506.57      460.12     36.71 o 
   2  -6   6     1702.67     1630.97     68.66 o 
   3  -6   6      714.51      594.41     43.78 o 
   4  -6   6      462.11      401.88     37.70 o 
   5  -6   6      547.36      434.89     42.38 o 
   6  -6   6      105.07       99.95     28.98 o 
   7  -6   6        5.00       16.81     17.20 o 
   8  -6   6        1.88       25.50     16.46 o 
   9  -6   6       92.86      103.52     31.90 o 
  -4  -5   6       85.47       92.67     21.57 o 
  -3  -5   6      103.03      139.47     21.54 o 
  -2  -5   6       25.99       60.18     22.05 o 
  -1  -5   6       92.09      121.60     23.67 o 
   0  -5   6        1.30       47.26     14.97 o 
   1  -5   6      256.77      294.84     29.21 o 
   2  -5   6      360.00      291.90     28.58 o 
   3  -5   6      574.40      561.67     40.69 o 
   4  -5   6      323.04      273.78     31.04 o 
   5  -5   6      318.19      291.68     33.83 o 
   6  -5   6      668.55      543.46     47.15 o 
   7  -5   6       19.88       28.43     19.33 o 
   8  -5   6      503.69      493.66     51.92 o 
   9  -5   6        0.62       21.31     19.39 o 
  -5  -4   6      266.98      292.98     32.54 o 
  -4  -4   6      233.06      267.31     21.54 o 
  -3  -4   6      304.37      329.95     31.86 o 
  -2  -4   6      401.19      384.82     33.10 o 
  -1  -4   6     1192.07     1409.16     65.17 o 
   0  -4   6      140.32      231.14     24.95 o 
   1  -4   6      678.96      841.06     45.72 o 
   2  -4   6     4629.65     5224.02    118.66 o 
   3  -4   6     1594.70     1840.71     71.16 o 
   4  -4   6       19.27       46.23     16.85 o 
   5  -4   6       49.88       53.36     18.04 o 
   6  -4   6      807.71      596.48     48.41 o 
   7  -4   6       42.42       74.92     20.25 o 
   8  -4   6       51.45       51.18     18.44 o 
   9  -4   6       66.78       82.43     21.97 o 
  -7  -3   6      491.24      518.19     47.59 o 
  -6  -3   6        1.15       33.94     16.74 o 
  -5  -3   6       41.46      100.33     16.55 o 
  -4  -3   6      366.40      328.92     21.58 o 
  -3  -3   6      689.50      731.14     45.81 o 
  -2  -3   6     1867.38     2180.01     76.04 o 
  -1  -3   6     1278.33     1246.50     59.36 o 
   0  -3   6     2253.17     2584.71     79.70 o 
   1  -3   6       42.55       83.14     17.56 o 
   2  -3   6     1519.54     1668.15     61.10 o 
   3  -3   6      324.64      394.32     31.50 o 
   4  -3   6       11.91       28.65     10.74 o 
   5  -3   6      351.22      343.21     25.07 o 
   6  -3   6       63.09       70.20     17.78 o 
   7  -3   6       20.74       45.72     16.39 o 
   8  -3   6       54.61       85.27     21.28 o 
   9  -3   6      258.66      238.95     28.78 o 
  -7  -2   6       10.30       48.42     17.82 o 
  -6  -2   6        3.38       38.30     16.99 o 
  -5  -2   6       81.83      109.43     12.71 o 
  -4  -2   6      619.54      590.54     26.86 o 
  -3  -2   6      181.66      118.81     19.05 o 
  -2  -2   6     1663.05     2035.25     69.33 o 
  -1  -2   6     1090.47     1114.96     47.80 o 
   0  -2   6     5105.82     6445.82    126.03 o 
   2  -2   6     2253.38     2168.06     66.97 o 
   3  -2   6     4538.12     4942.12     78.95 o 
   4  -2   6     1105.05     1056.30     38.78 o 
   5  -2   6       74.82       67.37     14.76 o 
   6  -2   6        4.95       13.28     10.17 o 
   7  -2   6       10.04       21.78     12.67 o 
   8  -2   6       71.39      114.61     25.70 o 
  -8  -1   6       58.59      101.51     27.95 o 
  -7  -1   6      106.01      112.44     28.69 o 
  -6  -1   6      265.55      251.51     30.97 o 
  -5  -1   6       66.47      100.27     12.20 o 
  -4  -1   6     1143.82     1079.22     33.49 o 
  -3  -1   6     1312.98     1276.16     31.98 o 
  -2  -1   6     1695.57     1720.47     36.75 o 
  -1  -1   6      281.97      312.63     23.77 o 
   2  -1   6     1172.09     1351.54     36.24 o 
   3  -1   6     5821.97     6326.15     60.62 o 
   4  -1   6      634.19      573.33     28.20 o 
   5  -1   6      150.64      172.19     17.45 o 
   6  -1   6      559.72      490.73     31.23 o 
   7  -1   6      145.46      168.14     21.20 o 
   8  -1   6       90.10      116.28     25.13 o 
  -8   0   6      226.10      205.20     32.66 o 
  -7   0   6       65.38       74.47     24.99 o 
  -6   0   6       14.15       19.12     14.44 o 
  -5   0   6      345.07      333.21     22.89 o 
  -4   0   6      837.71      944.69     22.01 o 
  -3   0   6     3709.90     4131.58     55.19 o 
  -2   0   6     1341.32     1474.44     51.69 o 
   2   0   6      233.04      226.84     10.33 o 
   3   0   6     5649.73     6175.96    169.02 o 
   4   0   6     2466.51     2636.87     79.02 o 
   5   0   6       40.70       63.29     12.88 o 
   6   0   6     1185.77      955.59     54.23 o 
   7   0   6       15.36       20.23     20.83 o 
   8   0   6       63.06       66.40     31.06 o 
  -8   1   6       36.26       77.14     26.72 o 
  -7   1   6       76.83       75.46     26.45 o 
  -6   1   6       77.14      139.83     29.70 o 
  -5   1   6      187.41      195.68     13.16 o 
  -4   1   6      633.69      610.00     17.46 o 
  -3   1   6     6830.65     7766.86     86.35 o 
  -2   1   6     1797.42     1972.40     57.28 o 
   1   1   6      465.99      480.31     16.22 o 
   2   1   6      994.48      955.95     21.17 o 
   3   1   6     3052.44     3249.81     96.57 o 
   4   1   6      504.16      505.23     25.27 o 
   5   1   6      249.96      256.15     33.98 o 
   6   1   6       72.73       47.15     23.28 o 
   7   1   6      135.20       86.66     32.15 o 
  -9   2   6        1.97       25.71     20.75 o 
  -8   2   6      323.11      317.38     42.09 o 
  -7   2   6        5.19       27.03     18.52 o 
  -6   2   6       78.16       69.74     24.22 o 
  -5   2   6      334.31      324.61     17.65 o 
  -4   2   6     2480.95     2468.00     47.97 o 
  -3   2   6     3956.31     4266.06     60.98 o 
  -2   2   6      297.51      272.94     14.01 o 
  -1   2   6      884.84      905.40     30.50 o 
   0   2   6      501.63      589.69     18.04 o 
   1   2   6      119.45      150.15      8.17 o 
   2   2   6       31.13       22.39      6.58 o 
   3   2   6      568.31      552.10     17.52 o 
   4   2   6      240.79      211.82     27.90 o 
   5   2   6        1.44        5.62     13.74 o 
   6   2   6      116.12      113.18     33.55 o 
   7   2   6        9.19       10.05     16.12 o 
  -9   3   6      165.45      196.00     44.63 o 
  -8   3   6      366.98      279.97     40.05 o 
  -7   3   6       36.68       44.56     20.90 o 
  -6   3   6       12.90       13.71     13.47 o 
  -5   3   6      378.63      347.41     19.13 o 
  -4   3   6      137.30      149.19     12.82 o 
  -3   3   6     5559.66     6039.31     76.27 o 
  -2   3   6     1418.83     1435.30     32.01 o 
  -1   3   6       94.00       95.65      7.45 o 
   0   3   6     2381.89     2285.77     62.76 o 
   1   3   6     5855.36     7039.30    118.11 o 
   2   3   6        0.93       13.63      5.57 o 
   3   3   6       35.79       68.22     10.69 o 
   4   3   6      295.20      261.01     32.87 o 
   5   3   6       63.54       45.86     23.87 o 
   6   3   6       35.43       48.67     25.43 o 
  -9   4   6       62.23       66.40     28.72 o 
  -8   4   6        0.93        0.28     12.17 o 
  -7   4   6        2.57       -1.85      9.56 o 
  -6   4   6      157.68      174.44     32.00 o 
  -5   4   6     2752.49     2863.25     57.46 o 
  -4   4   6     1292.33     1408.73     37.87 o 
  -3   4   6       82.51      116.41     10.98 o 
  -2   4   6      197.66      202.94     12.07 o 
  -1   4   6       88.31      185.91      8.32 o 
   0   4   6     1583.90     1470.97     55.10 o 
   1   4   6      288.29      261.00     23.55 o 
   2   4   6       65.93       90.08     13.26 o 
   3   4   6        1.93       19.38      7.14 o 
   4   4   6      183.00      195.33     37.66 o 
   5   4   6        5.79       11.44     15.94 o 
   6   4   6        6.62       15.52     19.43 o 
  -9   5   6      457.61      426.18     49.58 o 
  -8   5   6        1.16        8.48     13.95 o 
  -7   5   6      642.74      643.88     52.80 o 
  -6   5   6      586.23      550.41     26.72 o 
  -5   5   6      828.64      799.42     30.98 o 
  -4   5   6      138.11      176.21     14.42 o 
  -3   5   6      561.76      641.44     24.18 o 
  -1   5   6       89.37      114.73     20.67 o 
   0   5   6     1147.94     1189.62     54.22 o 
   1   5   6     1029.34     1027.38     51.47 o 
   2   5   6      393.21      327.08     29.92 o 
   3   5   6       24.28       27.20      9.76 o 
   4   5   6       59.95       59.25     23.10 o 
   5   5   6       21.44       37.01     19.71 o 
  -9   6   6        3.36       23.72     19.71 o 
  -8   6   6      104.01      127.23     33.68 o 
  -7   6   6       12.19       17.65     19.99 o 
  -6   6   6     2394.31     2301.55     57.74 o 
  -5   6   6        5.57       40.39      8.95 o 
  -4   6   6      236.59      296.36     18.32 o 
  -3   6   6        0.88        9.73      9.66 o 
  -2   6   6      659.81      661.95     42.62 o 
  -1   6   6        6.81       19.43     12.87 o 
   0   6   6      165.90      179.66     28.16 o 
   1   6   6      176.50      141.97     25.46 o 
   2   6   6       56.06       63.96     18.07 o 
   3   6   6      134.50      114.42     31.63 o 
   4   6   6       33.66       28.96     19.26 o 
  -9   7   6       12.93       45.31     21.94 o 
  -8   7   6       63.72       75.48     26.10 o 
  -7   7   6        1.34       10.39     14.61 o 
  -6   7   6      783.68      777.39     34.92 o 
  -5   7   6      753.34      801.47     33.24 o 
  -4   7   6      343.40      326.72     31.70 o 
  -3   7   6      537.75      537.69     41.18 o 
  -2   7   6      599.72      548.66     42.36 o 
  -1   7   6       58.17       51.68     19.89 o 
   0   7   6        0.64        4.95     12.31 o 
   1   7   6      488.19      482.74     42.05 o 
   2   7   6        1.75       12.21     12.24 o 
   3   7   6        0.86       11.82     16.29 o 
  -8   8   6      191.71      221.85     42.12 o 
  -7   8   6      133.36      157.60     32.47 o 
  -6   8   6       70.10      108.29     22.79 o 
  -5   8   6      526.27      487.45     40.24 o 
  -4   8   6       68.64       97.82     23.56 o 
  -3   8   6      237.52      230.02     30.61 o 
  -2   8   6      286.12      225.49     30.45 o 
  -1   8   6      507.68      454.31     42.55 o 
   0   8   6      531.22      450.43     42.86 o 
   1   8   6       13.34       22.26     15.00 o 
   2   8   6       18.20       36.98     16.33 o 
  -6   9   6       23.82       42.32     17.58 o 
  -5   9   6      194.68      201.26     27.98 o 
  -4   9   6      642.02      481.13     44.54 o 
  -3   9   6        0.02       19.99     16.39 o 
  -2   9   6       93.41      128.62     30.99 o 
  -1   9   6      206.70      194.84     36.47 o 
   0   9   6        3.19        8.96     15.38 o 
  -6  10   6       44.86       73.38     22.15 o 
  -5  10   6      119.54      150.77     30.02 o 
  -4  10   6       97.90      139.37     30.44 o 
  -3  10   6      221.59      225.07     38.04 o 
  -2  10   6       35.23       49.89     23.30 o 
   1 -10   7        8.85       13.78     16.39 o 
   2 -10   7       31.71       33.07     18.56 o 
   3 -10   7      163.87      179.45     34.40 o 
   4 -10   7        0.09        5.14      7.97 o 
   5 -10   7       45.03       56.67     14.77 o 
   6 -10   7       87.05      139.17     15.71 o 
  -1  -9   7      115.76      158.20     35.36 o 
   0  -9   7       18.83       47.58     20.51 o 
   1  -9   7       21.55       17.65     15.91 o 
   2  -9   7      501.32      442.60     43.97 o 
   3  -9   7       95.39      127.65     20.01 o 
   4  -9   7      142.04      181.03     21.26 o 
   5  -9   7        0.71       13.29      9.92 o 
   6  -9   7       30.30       41.69     21.77 o 
   7  -9   7      224.62      198.80     32.63 o 
  -2  -8   7        0.69       13.64     14.09 o 
  -1  -8   7      167.98      196.85     35.93 o 
   1  -8   7        8.14       17.62     13.92 o 
   2  -8   7      982.21      918.15     58.11 o 
   3  -8   7       23.17       20.79     16.33 o 
   4  -8   7      635.17      571.24     48.49 o 
   5  -8   7      143.25      156.64     18.40 o 
   6  -8   7      819.93      659.92     56.75 o 
   7  -8   7       27.76       40.02     20.44 o 
   8  -8   7      133.98      135.70     35.85 o 
  -3  -7   7       95.67       92.84     25.20 o 
  -1  -7   7       33.09       81.33     21.98 o 
   0  -7   7     1107.83      996.82     60.09 o 
   1  -7   7      100.64      128.15     25.90 o 
   2  -7   7       25.33       62.73     19.54 o 
   3  -7   7     1888.70     1770.66     80.84 o 
   4  -7   7      383.10      397.30     40.00 o 
   5  -7   7      474.56      451.64     45.42 o 
   6  -7   7      312.21      265.97     37.27 o 
   7  -7   7      408.85      318.91     41.95 o 
   8  -7   7       27.17       31.96     20.83 o 
  -3  -6   7      105.38      109.16     33.06 o 
  -2  -6   7       13.39       25.81     18.24 o 
  -1  -6   7       35.57       58.89     20.06 o 
   0  -6   7      492.42      389.01     36.65 o 
   1  -6   7      418.76      319.60     32.78 o 
   2  -6   7      491.27      437.06     37.58 o 
   3  -6   7       78.07       96.93     24.47 o 
   4  -6   7       45.74       42.36     18.28 o 
   5  -6   7      183.18      208.99     36.37 o 
   6  -6   7      719.76      640.79     54.63 o 
   7  -6   7     1042.72      815.32     62.96 o 
   8  -6   7        1.04       20.79     18.14 o 
  -4  -5   7       55.23       67.42     20.62 o 
  -3  -5   7        2.87       17.37     11.34 o 
  -2  -5   7       32.86       68.00     23.34 o 
  -1  -5   7     1291.95     1366.69     67.71 o 
   0  -5   7      961.71     1004.71     55.88 o 
   1  -5   7     1442.68     1507.56     67.53 o 
   2  -5   7     4664.08     5123.54    127.50 o 
   3  -5   7       16.33       45.60     16.64 o 
   4  -5   7       11.01       17.30     14.02 o 
   5  -5   7        0.22        4.05     11.20 o 
   6  -5   7      391.75      337.70     39.51 o 
   7  -5   7      541.02      477.57     48.20 o 
   8  -5   7      344.01      316.74     42.27 o 
  -6  -4   7      296.99      398.19     39.95 o 
  -5  -4   7      301.91      284.10     34.29 o 
  -4  -4   7        8.07       30.26      9.55 o 
  -3  -4   7      241.56      240.36     28.98 o 
  -2  -4   7       83.77      139.88     25.41 o 
  -1  -4   7     3045.29     3316.48    106.01 o 
   0  -4   7     1751.66     1899.11     74.29 o 
   1  -4   7     1219.71     1085.08     54.68 o 
   2  -4   7      206.32      211.46     25.18 o 
   3  -4   7       71.04      105.74     22.27 o 
   4  -4   7      578.66      537.29     41.84 o 
   5  -4   7        3.63       26.20     13.39 o 
   6  -4   7     1002.45      942.07     62.10 o 
   7  -4   7       26.79       36.54     19.85 o 
   8  -4   7      120.23      136.22     25.72 o 
  -7  -3   7      298.23      337.35     38.58 o 
  -6  -3   7      997.90      937.08     64.11 o 
  -5  -3   7      447.00      395.57     39.42 o 
  -4  -3   7      493.81      561.64     28.42 o 
  -3  -3   7      196.43      177.15     24.08 o 
  -2  -3   7       62.54       88.55     20.07 o 
  -1  -3   7      414.77      393.35     35.94 o 
   0  -3   7     2057.82     2346.47     79.49 o 
   1  -3   7     8176.87     9769.79    172.47 o 
   2  -3   7        2.04        6.24      8.37 o 
   3  -3   7      316.03      297.48     28.89 o 
   4  -3   7       85.97      132.09     18.82 o 
   5  -3   7      106.61      118.50     18.90 o 
   6  -3   7       15.05       32.33     12.53 o 
   7  -3   7      181.00      198.31     24.84 o 
   8  -3   7       13.73       41.37     16.81 o 
  -7  -2   7       26.71       50.20     22.68 o 
  -6  -2   7      294.89      305.11     35.90 o 
  -5  -2   7     1259.01     1155.57     65.11 o 
  -4  -2   7      757.28      708.84     29.03 o 
  -3  -2   7      157.24      155.49     21.70 o 
  -2  -2   7      212.76      204.60     23.29 o 
  -1  -2   7     1077.09     1274.09     53.67 o 
   0  -2   7     1381.89     1334.93     56.78 o 
   1  -2   7    13230.63    16923.09    181.36 o 
   2  -2   7      250.70      315.50     13.55 o 
   3  -2   7      516.65      513.90     25.88 o 
   4  -2   7     1258.87     1199.28     42.30 o 
   5  -2   7       16.42       26.56     10.85 o 
   6  -2   7      130.42      130.83     21.07 o 
   7  -2   7      348.10      276.27     26.55 o 
   8  -2   7      171.19      165.39     44.80 o 
  -8  -1   7        4.02       33.45     15.07 o 
  -7  -1   7       88.84       92.73     28.24 o 
  -6  -1   7       20.25       53.97     20.86 o 
  -5  -1   7      655.15      628.32     47.37 o 
  -4  -1   7        8.78       51.27     16.48 o 
  -3  -1   7      103.27      137.56     13.25 o 
  -2  -1   7      558.19      523.68     21.66 o 
  -1  -1   7     4198.93     4926.89    105.60 o 
   0  -1   7      722.37      691.75     29.71 o 
   1  -1   7       27.84       47.62     19.05 o 
   2  -1   7      852.63      878.85     21.45 o 
   3  -1   7       56.66       94.30      8.56 o 
   4  -1   7     1935.94     1813.26     35.48 o 
   5  -1   7       33.59       54.13     13.16 o 
   6  -1   7     1031.41      920.96     42.67 o 
   7  -1   7        7.21       22.98     12.30 o 
   8  -1   7      410.72      364.33     41.22 o 
  -8   0   7      152.28      173.04     36.52 o 
  -7   0   7       54.64       80.78     25.23 o 
  -6   0   7      117.75      135.96     28.87 o 
  -5   0   7     1086.39      975.37     57.06 o 
  -4   0   7     2538.08     2873.97     39.92 o 
  -3   0   7       26.60       30.79      7.54 o 
  -2   0   7      677.98      623.11     23.16 o 
  -1   0   7      446.76      489.74     29.07 o 
   0   0   7       15.92       17.36     12.28 o 
   1   0   7        4.54        7.07      2.81 o 
   2   0   7     1517.66     1580.86     29.07 o 
   3   0   7      200.79      239.76     17.13 o 
   4   0   7      266.38      211.87     17.09 o 
   5   0   7       45.71       55.23     16.56 o 
   6   0   7        9.29       47.42     12.42 o 
   7   0   7      374.81      275.49     41.06 o 
   8   0   7       13.31       12.84     20.62 o 
  -8   1   7      196.64      212.12     34.16 o 
  -7   1   7      428.37      414.32     43.50 o 
  -6   1   7       77.54       92.67     25.55 o 
  -5   1   7      162.76      177.38     13.60 o 
  -4   1   7      966.66     1021.19     36.42 o 
  -3   1   7     1050.00     1000.58     29.96 o 
  -2   1   7    14384.02    19359.98    235.04 o 
  -1   1   7      682.32      629.36     15.60 o 
   0   1   7      553.25      561.70     17.99 o 
   1   1   7      851.27      745.29     18.44 o 
   2   1   7      792.73      792.22     20.42 o 
   3   1   7      309.53      348.37     23.30 o 
   4   1   7       17.88       39.20      9.38 o 
   5   1   7      240.34      193.78     35.16 o 
   6   1   7        1.22        8.89     15.73 o 
   7   1   7       80.23      115.94     37.03 o 
  -9   2   7      252.27      263.36     37.80 o 
  -8   2   7      242.08      237.38     36.30 o 
  -7   2   7      707.24      681.72     55.25 o 
  -6   2   7        0.84       -4.57     11.27 o 
  -5   2   7      188.46      189.32     14.57 o 
  -4   2   7     2465.40     2416.01     49.51 o 
  -3   2   7        5.51       36.60      8.08 o 
  -2   2   7     3297.63     3630.49     55.40 o 
  -1   2   7      684.75      664.08     21.19 o 
   0   2   7        6.18       15.61      4.31 o 
   1   2   7     3392.04     3418.69     70.86 o 
   2   2   7       68.38       80.05      6.94 o 
   3   2   7        4.30       22.34      5.69 o 
   4   2   7        3.85       29.23     16.15 o 
   5   2   7      541.34      458.41     46.07 o 
   6   2   7       80.12       80.20     29.46 o 
   7   2   7       17.51       22.78     20.41 o 
  -9   3   7       21.03       37.99     21.98 o 
  -8   3   7      131.43      157.81     37.43 o 
  -7   3   7      199.98      263.17     43.64 o 
  -6   3   7      143.54      158.73     32.48 o 
  -5   3   7       12.53       11.21      7.03 o 
  -4   3   7     4456.97     4566.06     71.14 o 
  -3   3   7      117.46      132.75     11.73 o 
  -2   3   7      505.15      534.62     20.23 o 
  -1   3   7     1609.21     1665.36     32.59 o 
   0   3   7      542.19      574.46     17.39 o 
   1   3   7     2389.74     2591.66     53.44 o 
   2   3   7     1756.84     1866.11     46.79 o 
   3   3   7      154.36      202.40     15.61 o 
   4   3   7      439.51      366.40     39.70 o 
   5   3   7      385.29      371.40     43.07 o 
   6   3   7       32.91       32.17     21.98 o 
  -9   4   7        3.44       20.20     18.56 o 
  -8   4   7       16.23       31.40     20.23 o 
  -7   4   7      202.97      178.98     30.08 o 
  -6   4   7      305.30      291.65     34.73 o 
  -5   4   7      142.05      127.63     14.39 o 
  -4   4   7     1293.50     1278.36     37.38 o 
  -3   4   7       73.45       83.17      9.85 o 
  -2   4   7       99.81      133.51      9.86 o 
  -1   4   7     3282.72     3468.14     46.71 o 
   0   4   7       56.54       57.59     14.66 o 
   1   4   7      901.85      988.34     46.83 o 
   2   4   7      192.21      182.20     15.75 o 
   3   4   7      752.84      762.36     33.25 o 
   4   4   7      425.87      315.55     38.77 o 
   5   4   7      276.75      250.12     37.18 o 
  -9   5   7       83.40      114.72     34.55 o 
  -8   5   7       97.52      111.35     32.74 o 
  -7   5   7      214.55      207.26     33.47 o 
  -6   5   7      132.66      166.71     16.13 o 
  -5   5   7       13.12       20.56      8.30 o 
  -4   5   7        7.56       21.84      7.23 o 
  -3   5   7       22.25       83.26     10.89 o 
  -2   5   7       20.38       20.51     12.07 o 
  -1   5   7      975.01      805.39     45.21 o 
   0   5   7     1257.45     1153.24     54.75 o 
   1   5   7      547.70      420.59     33.69 o 
   2   5   7       18.23       13.89      8.64 o 
   3   5   7       73.21       67.49     13.72 o 
   4   5   7      238.42      219.14     34.59 o 
   5   5   7       74.95       92.72     30.46 o 
  -9   6   7       44.71       51.92     26.45 o 
  -8   6   7      408.31      287.30     40.02 o 
  -7   6   7      898.87      800.80     59.07 o 
  -6   6   7     2130.33     2009.47     55.08 o 
  -5   6   7     1058.53     1045.23     37.64 o 
  -4   6   7      130.49      177.41     14.94 o 
  -3   6   7        1.63       11.51     10.01 o 
  -2   6   7     1680.17     1567.71     67.23 o 
  -1   6   7     1627.43     1470.50     66.64 o 
   0   6   7      696.67      576.29     42.29 o 
   1   6   7      132.64      146.83     26.26 o 
   2   6   7       18.61       28.40     13.67 o 
   3   6   7        7.76       26.61     16.08 o 
   4   6   7       33.55       27.77     19.75 o 
  -8   7   7        4.63        9.56     17.13 o 
  -7   7   7      988.59     1000.82     65.21 o 
  -6   7   7      316.00      374.14     24.41 o 
  -5   7   7      181.36      194.01     25.18 o 
  -4   7   7       21.50       38.62     17.27 o 
  -3   7   7      143.41      147.13     26.47 o 
  -2   7   7      978.46      870.58     54.56 o 
  -1   7   7      717.03      626.52     47.37 o 
   0   7   7      464.88      473.55     42.09 o 
   1   7   7      137.78      138.69     28.49 o 
   2   7   7       51.13       62.49     19.71 o 
   3   7   7       26.64       48.74     23.44 o 
  -8   8   7        2.95       24.84     16.39 o 
  -6   8   7      454.61      483.24     40.00 o 
  -5   8   7      491.09      466.07     40.41 o 
  -4   8   7        7.55       14.93     14.62 o 
  -3   8   7      214.53      230.00     34.34 o 
  -2   8   7       73.21       78.87     24.92 o 
  -1   8   7       64.15       79.50     24.67 o 
   0   8   7     1457.11     1369.32     75.26 o 
   1   8   7        9.44       23.72     16.85 o 
   2   8   7      105.40      104.22     25.37 o 
  -6   9   7      129.59      161.46     28.42 o 
  -5   9   7       77.54       77.51     23.80 o 
  -4   9   7       67.83       81.84     24.50 o 
  -3   9   7       27.78       33.67     16.96 o 
  -2   9   7        8.68       23.86     16.26 o 
  -1   9   7        5.24       17.75     11.76 o 
   0   9   7      112.19      162.59     33.82 o 
  -6  10   7       12.81       37.26     16.50 o 
  -5  10   7        1.60       22.01     15.14 o 
  -4  10   7       59.41       81.72     25.96 o 
  -3  10   7       61.60       75.72     26.17 o 
  -2  10   7      818.86      657.71     57.66 o 
   2 -10   8       15.76       36.24     20.79 o 
   3 -10   8      286.86      312.36     37.60 o 
   4 -10   8      168.78      200.57     25.93 o 
   5 -10   8       83.46       98.93     18.43 o 
  -1  -9   8      112.45      123.32     31.90 o 
   0  -9   8        7.39       27.42     19.71 o 
   1  -9   8        1.32       20.44     14.41 o 
   2  -9   8      165.56      174.40     26.89 o 
   3  -9   8      301.66      289.47     25.02 o 
   4  -9   8      282.85      261.62     23.69 o 
   5  -9   8      354.68      339.88     26.51 o 
   6  -9   8      131.80      181.44     36.38 o 
   7  -9   8       91.76      127.49     33.57 o 
  -2  -8   8      343.70      424.00     42.59 o 
   0  -8   8      225.67      218.26     30.50 o 
   1  -8   8      230.53      239.84     31.76 o 
   2  -8   8      446.06      432.48     41.06 o 
   3  -8   8     1395.47     1376.83     75.78 o 
   4  -8   8      341.76      358.74     41.66 o 
   5  -8   8      409.29      326.54     40.69 o 
   6  -8   8      122.89      107.91     29.60 o 
   7  -8   8       13.28       25.19     19.53 o 
  -1  -7   8      916.02      998.03     63.79 o 
   0  -7   8       31.42       66.29     22.12 o 
   1  -7   8      528.95      510.65     43.83 o 
   2  -7   8        2.56       14.06     13.01 o 
   3  -7   8      277.71      261.35     33.28 o 
   4  -7   8      931.76      848.29     60.53 o 
   5  -7   8      283.59      283.34     37.27 o 
   6  -7   8        0.11        2.30     13.81 o 
   7  -7   8      101.21      133.55     35.11 o 
   8  -7   8      187.99      165.85     39.08 o 
  -3  -6   8      123.94       88.85     29.92 o 
  -2  -6   8      186.97      170.50     35.14 o 
  -1  -6   8     1061.07      898.55     59.27 o 
   0  -6   8        3.82       16.08     15.59 o 
   1  -6   8      145.04      129.75     27.66 o 
   2  -6   8      261.55      293.41     33.64 o 
   3  -6   8      594.01      482.87     42.86 o 
   4  -6   8      221.66      194.39     30.62 o 
   5  -6   8      283.11      243.56     34.44 o 
   6  -6   8      164.84      214.23     39.71 o 
   7  -6   8       34.02       80.18     28.22 o 
   8  -6   8      185.29      182.83     40.41 o 
  -5  -5   8      147.84      196.40     26.43 o 
  -4  -5   8       45.85       45.01     21.00 o 
  -3  -5   8       20.59       49.54     18.87 o 
  -2  -5   8      371.05      370.79     40.42 o 
  -1  -5   8      217.29      231.97     30.55 o 
   0  -5   8      310.55      372.08     35.38 o 
   1  -5   8      105.86      131.15     26.12 o 
   2  -5   8      929.14      890.59     53.01 o 
   3  -5   8       16.85       12.94     13.22 o 
   4  -5   8      659.57      664.46     50.20 o 
   5  -5   8      318.81      282.11     34.84 o 
   6  -5   8      420.03      350.17     41.37 o 
   7  -5   8       10.63       23.13     18.59 o 
   8  -5   8        3.44       27.56     21.56 o 
  -6  -4   8       15.41       29.62     13.67 o 
  -5  -4   8      159.41      178.09     26.99 o 
  -4  -4   8      863.14      743.84     54.68 o 
  -3  -4   8      164.84      159.63     29.27 o 
  -2  -4   8      947.29      961.26     55.72 o 
  -1  -4   8      479.57      521.32     42.49 o 
   0  -4   8        2.38       26.58     13.05 o 
   1  -4   8       35.84       26.42     14.55 o 
   2  -4   8      780.98      665.92     44.11 o 
   3  -4   8      308.17      358.60     34.34 o 
   4  -4   8       51.86       91.99     23.17 o 
   5  -4   8     1222.15     1210.58     68.22 o 
   6  -4   8     1269.03     1095.62     69.06 o 
   7  -4   8      411.16      370.11     31.31 o 
   8  -4   8       89.29       82.43     22.35 o 
  -6  -3   8       22.74       54.94     19.99 o 
  -5  -3   8      180.06      209.08     29.44 o 
  -4  -3   8      793.62      811.40     55.00 o 
  -3  -3   8     1062.97     1115.81     61.14 o 
  -2  -3   8     1337.60     1518.94     68.65 o 
  -1  -3   8     2099.80     2121.70     83.30 o 
   0  -3   8     3419.94     4167.13    112.95 o 
   1  -3   8      647.30      643.91     42.67 o 
   2  -3   8      453.24      350.46     30.87 o 
   3  -3   8      151.66      168.60     23.20 o 
   4  -3   8      182.94      173.94     24.22 o 
   5  -3   8     2067.13     1971.95     60.61 o 
   6  -3   8        7.22       14.03     10.27 o 
   7  -3   8      259.54      247.07     25.09 o 
   8  -3   8       10.53       24.63     13.81 o 
  -7  -2   8      220.41      251.72     34.23 o 
  -6  -2   8       41.87       24.35     15.21 o 
  -5  -2   8       74.26      104.15     26.87 o 
  -4  -2   8     1173.92     1092.87     61.71 o 
  -3  -2   8      316.11      313.64     31.25 o 
  -2  -2   8       23.53       32.94     13.43 o 
  -1  -2   8     3285.69     3575.22     71.08 o 
   0  -2   8     2333.48     2527.65     53.62 o 
   1  -2   8     1190.54     1347.11     35.29 o 
   2  -2   8     1819.91     2151.61     36.88 o 
   3  -2   8     1444.83     1411.65     30.33 o 
   4  -2   8        3.49       14.32      9.52 o 
   5  -2   8      799.71      795.62     38.14 o 
   6  -2   8       11.94       29.10     13.88 o 
   7  -2   8        4.63       19.50     10.84 o 
   8  -2   8      102.43      150.35     34.99 o 
  -7  -1   8      167.40      216.30     39.57 o 
  -6  -1   8      394.76      332.07     38.45 o 
  -5  -1   8        4.92       37.64     18.14 o 
  -4  -1   8        9.53       19.05     12.77 o 
  -3  -1   8       39.37       42.08      9.11 o 
  -2  -1   8      150.61      141.65     12.65 o 
  -1  -1   8      982.61     1070.42     31.21 o 
   0  -1   8     2650.18     2851.40     51.86 o 
   1  -1   8      150.38      132.53     16.59 o 
   2  -1   8        3.91       14.35      4.91 o 
   3  -1   8     2850.35     2865.72     43.26 o 
   4  -1   8      129.73      163.73     14.06 o 
   5  -1   8       92.39       90.47     16.08 o 
   6  -1   8      349.46      283.09     24.31 o 
   7  -1   8       78.91      105.98     42.49 o 
   8  -1   8      629.43      450.26     54.68 o 
  -8   0   8        0.21       15.63     15.94 o 
  -7   0   8      206.53      194.44     37.52 o 
  -6   0   8      639.96      526.83     46.74 o 
  -5   0   8       21.26       23.65     13.43 o 
  -4   0   8     1856.12     1744.35     43.28 o 
  -3   0   8       26.77       22.59      7.21 o 
  -2   0   8     2158.97     2516.45     49.61 o 
  -1   0   8        4.83       20.84      6.25 o 
   0   0   8      954.59      982.76     21.43 o 
   1   0   8        9.54       12.72      4.08 o 
   2   0   8     2030.02     2088.09     42.72 o 
   3   0   8     3674.41     3927.78     75.14 o 
   4   0   8      221.82      222.71     17.58 o 
   5   0   8      196.89      204.51     18.66 o 
   6   0   8        1.52       31.88     12.66 o 
   7   0   8       88.74       76.33     30.78 o 
  -8   1   8       21.81       46.36     21.91 o 
  -7   1   8      128.97      120.35     31.00 o 
  -6   1   8      502.57      444.56     42.95 o 
  -5   1   8      170.03      176.69     14.41 o 
  -4   1   8      819.54      734.78     28.44 o 
  -3   1   8     2936.02     2694.13     52.64 o 
  -2   1   8      100.61      144.77     12.49 o 
  -1   1   8       18.72       39.53      4.87 o 
   0   1   8      463.82      567.26     16.38 o 
   1   1   8       82.07       94.38      7.50 o 
   2   1   8     4848.89     5059.20     57.45 o 
   3   1   8      996.49      924.02     27.89 o 
   4   1   8      488.03      384.63     22.60 o 
   5   1   8      345.18      336.65     38.30 o 
   6   1   8       67.17       67.49     25.65 o 
   7   1   8       30.42       29.45     22.82 o 
  -8   2   8      257.96      259.74     37.74 o 
  -7   2   8       14.89       13.60     17.79 o 
  -6   2   8      391.55      290.70     35.52 o 
  -5   2   8       61.97       80.47     12.08 o 
  -4   2   8     1468.72     1402.84     39.45 o 
  -3   2   8    10081.51    11721.73    120.85 o 
  -2   2   8     4214.22     4377.14     64.44 o 
  -1   2   8       27.72       38.61      6.78 o 
   0   2   8     1112.35     1121.55     23.97 o 
   1   2   8       16.04       31.15      5.43 o 
   2   2   8     2037.46     2003.19     34.44 o 
   3   2   8     1185.02     1193.13     36.53 o 
   4   2   8      697.07      626.72     49.52 o 
   5   2   8      322.25      322.44     39.48 o 
   6   2   8      154.36      140.34     36.00 o 
  -9   3   8      158.83      174.09     39.25 o 
  -8   3   8      274.43      241.53     38.13 o 
  -7   3   8       18.56       25.85     19.50 o 
  -6   3   8       78.15      105.86     27.54 o 
  -5   3   8       34.19       28.14      8.60 o 
  -4   3   8      406.33      389.30     21.20 o 
  -3   3   8     5839.64     6378.64     84.52 o 
  -2   3   8     2922.83     3142.52     53.07 o 
  -1   3   8     1176.14     1053.75     27.65 o 
   0   3   8      791.13      800.63     22.71 o 
   1   3   8       33.16       41.80      9.24 o 
   2   3   8      523.28      505.47     24.58 o 
   3   3   8       75.16       78.78     12.43 o 
   4   3   8      422.93      357.07     40.25 o 
   5   3   8       63.69       41.11     22.40 o 
   6   3   8        2.69       23.09     17.16 o 
  -9   4   8      249.71      257.70     50.28 o 
  -8   4   8      175.12      223.65     43.31 o 
  -7   4   8        0.62        4.36     14.41 o 
  -6   4   8       11.78       18.73     16.19 o 
  -5   4   8       18.53       25.15      9.03 o 
  -4   4   8      259.28      307.06     19.03 o 
  -3   4   8       82.13      110.05     11.48 o 
  -2   4   8     2420.34     2443.25     45.66 o 
  -1   4   8     2255.58     2212.19     71.10 o 
   0   4   8     1845.84     2031.77     68.76 o 
   1   4   8      312.47      277.71     25.54 o 
   2   4   8      294.06      218.27     18.00 o 
   3   4   8      778.27      676.04     32.12 o 
   4   4   8      563.20      518.47     49.64 o 
   5   4   8        9.83       26.48     19.05 o 
  -9   5   8       62.67       87.31     32.91 o 
  -8   5   8      201.63      229.28     37.58 o 
  -7   5   8      873.87      794.16     60.08 o 
  -6   5   8      568.64      575.57     28.95 o 
  -5   5   8      456.98      439.91     24.69 o 
  -4   5   8        0.04       14.84      6.54 o 
  -3   5   8       93.78      124.57     11.46 o 
  -2   5   8      874.29      848.10     46.56 o 
  -1   5   8      437.95      453.63     35.14 o 
   0   5   8      150.62      166.51     25.60 o 
   1   5   8      261.72      213.13     25.49 o 
   2   5   8      554.20      531.50     30.10 o 
   3   5   8       44.01       59.92     13.20 o 
   4   5   8       93.73       93.78     30.26 o 
  -8   6   8       16.57       45.46     24.03 o 
  -7   6   8      226.32      199.19     31.72 o 
  -6   6   8       16.54       38.34     10.84 o 
  -5   6   8     1188.82     1063.85     38.90 o 
  -4   6   8        5.27       20.93     11.20 o 
  -3   6   8      411.31      470.29     37.08 o 
  -2   6   8      293.76      268.01     29.13 o 
  -1   6   8      268.83      241.32     29.40 o 
   0   6   8        1.36       10.60     13.36 o 
   1   6   8      279.95      207.80     27.23 o 
   2   6   8      115.68      119.87     18.90 o 
   3   6   8       41.07       98.91     31.51 o 
   4   6   8       40.88       46.16     22.22 o 
  -8   7   8       95.57       87.68     28.72 o 
  -7   7   8        1.96       15.98     16.57 o 
  -6   7   8      611.73      556.70     29.86 o 
  -5   7   8      721.77      773.53     49.40 o 
  -4   7   8      680.84      613.67     45.04 o 
  -3   7   8      256.65      269.92     31.39 o 
  -2   7   8      269.34      237.33     30.38 o 
  -1   7   8        1.88       12.00     12.35 o 
   0   7   8        1.45        8.79     10.53 o 
   1   7   8      457.69      429.95     40.57 o 
   2   7   8       30.55       50.97     14.59 o 
   3   7   8       11.16       25.99     16.74 o 
  -8   8   8       12.66       19.85     16.33 o 
  -6   8   8        0.58       25.99     12.87 o 
  -5   8   8      247.27      263.69     30.96 o 
  -4   8   8      722.14      668.00     50.30 o 
  -3   8   8       23.63       21.14     16.01 o 
  -2   8   8      607.73      462.19     43.45 o 
  -1   8   8      573.69      464.27     44.17 o 
   0   8   8        1.31       26.61     16.46 o 
   1   8   8      201.44      193.05     33.57 o 
  -6   9   8        1.97       18.00     12.52 o 
  -5   9   8       23.23       53.02     19.60 o 
  -4   9   8       86.87       93.92     25.72 o 
  -3   9   8      124.93      138.35     29.92 o 
  -2   9   8       72.12       82.53     26.63 o 
  -1   9   8      239.91      231.74     39.16 o 
   0   9   8       23.39       32.69     20.30 o 
  -5  10   8       14.00       18.38     15.38 o 
  -4  10   8        1.20       17.23     14.30 o 
  -3  10   8       35.59       28.75     17.55 o 
   2 -10   9       87.49      113.11     30.50 o 
   3 -10   9       27.48       47.91     13.82 o 
   4 -10   9       16.07       30.62     12.26 o 
   5 -10   9        3.15       21.63     11.09 o 
   2  -9   9      440.84      408.56     42.58 o 
   3  -9   9      172.84      196.68     38.21 o 
   4  -9   9       62.58      111.77     31.06 o 
   5  -9   9       16.20       38.21     12.44 o 
   6  -9   9       18.98       29.06     19.67 o 
   0  -8   9      741.05      636.24     52.89 o 
   1  -8   9       14.55       17.72     16.74 o 
   2  -8   9      409.27      391.07     41.33 o 
   3  -8   9     2116.98     1893.54     92.05 o 
   4  -8   9      146.52      182.03     30.34 o 
   5  -8   9      153.42      137.06     34.95 o 
   6  -8   9       11.52       25.88     18.73 o 
   7  -8   9       15.41       23.27     19.78 o 
  -2  -7   9       35.39       60.22     22.40 o 
  -1  -7   9       15.58       24.59     16.33 o 
   0  -7   9        2.95       13.85     17.48 o 
   1  -7   9        0.44        4.22     11.48 o 
   2  -7   9      438.15      436.30     42.71 o 
   3  -7   9      837.54      780.48     57.50 o 
   4  -7   9      705.46      698.53     56.41 o 
   5  -7   9       12.23        9.07     15.24 o 
   6  -7   9        2.08        9.94     15.52 o 
   7  -7   9       77.96       76.64     29.31 o 
   8  -7   9       27.70       73.19     26.37 o 
  -3  -6   9       47.41       78.05     32.07 o 
  -2  -6   9      542.50      436.15     46.41 o 
  -1  -6   9        1.55       13.71     15.14 o 
   0  -6   9       21.58       38.13     19.01 o 
   1  -6   9      596.26      601.43     49.41 o 
   2  -6   9      168.56      177.25     27.49 o 
   3  -6   9     1077.47      966.07     62.27 o 
   4  -6   9      703.47      668.55     53.77 o 
   5  -6   9       24.46       32.86     19.78 o 
   6  -6   9      199.56      192.70     31.23 o 
   7  -6   9      425.05      375.90     45.31 o 
   8  -6   9        0.24       23.51     18.84 o 
  -5  -5   9        4.42       21.73     15.63 o 
  -4  -5   9      144.38      168.33     32.65 o 
  -3  -5   9      635.16      557.67     54.93 o 
  -2  -5   9      278.46      230.22     35.28 o 
  -1  -5   9      318.02      287.75     35.47 o 
   0  -5   9      408.92      360.33     37.44 o 
   1  -5   9       65.58       74.31     22.65 o 
   2  -5   9       14.61       10.81     12.77 o 
   3  -5   9       10.39        7.40     13.19 o 
   4  -5   9      162.72      193.84     34.90 o 
   5  -5   9        0.16       17.75     15.03 o 
   6  -5   9      221.59      231.45     33.86 o 
   7  -5   9      262.87      225.69     35.68 o 
   8  -5   9       11.59       11.55     18.17 o 
  -6  -4   9      305.25      292.53     37.08 o 
  -5  -4   9       11.40       19.78     13.95 o 
  -4  -4   9       28.15       54.04     20.27 o 
  -3  -4   9      551.53      506.01     44.79 o 
  -2  -4   9      699.32      698.66     55.97 o 
  -1  -4   9      240.59      205.56     30.38 o 
   0  -4   9     2095.22     2148.62     86.27 o 
   1  -4   9     3204.48     3395.62    108.02 o 
   2  -4   9       96.87      120.01     24.69 o 
   3  -4   9      486.96      556.45     43.34 o 
   4  -4   9        9.63       30.45     14.97 o 
   5  -4   9      426.98      416.69     41.70 o 
   6  -4   9      260.70      259.50     36.00 o 
   7  -4   9      784.43      679.33     48.40 o 
   8  -4   9       77.97      127.70     24.67 o 
  -6  -3   9       22.57       42.60     19.67 o 
  -5  -3   9     1934.02     1920.61     92.26 o 
  -4  -3   9     1197.16     1105.48     66.20 o 
  -3  -3   9      371.67      329.91     34.86 o 
  -2  -3   9      239.91      264.21     29.90 o 
  -1  -3   9        8.93       31.71     16.19 o 
   0  -3   9     7104.18     7936.76    168.76 o 
   1  -3   9     7751.73     9053.99    179.25 o 
   2  -3   9      138.41      147.79     23.41 o 
   3  -3   9       98.94      100.74     23.01 o 
   4  -3   9      368.63      349.05     24.97 o 
   5  -3   9        5.55       28.41     12.59 o 
   6  -3   9     1731.23     1548.19     58.69 o 
   7  -3   9        3.83       32.38     14.64 o 
   8  -3   9       81.58      111.82     23.34 o 
  -7  -2   9      160.18      200.91     38.20 o 
  -6  -2   9        1.35       22.11     14.16 o 
  -5  -2   9      189.77      218.09     30.15 o 
  -4  -2   9      962.49      940.72     58.83 o 
  -3  -2   9      188.01      164.70     23.59 o 
  -2  -2   9        6.77       10.88     10.88 o 
  -1  -2   9       31.45       48.71     20.10 o 
   0  -2   9     3435.01     3719.66     65.22 o 
   1  -2   9     1418.24     1314.76     36.85 o 
   2  -2   9     3517.19     3763.64     52.26 o 
   3  -2   9      586.43      619.24     21.31 o 
   4  -2   9      868.79      764.76     35.38 o 
   5  -2   9      429.15      470.13     30.40 o 
   6  -2   9      265.09      251.61     24.15 o 
   7  -2   9      172.99      173.91     23.23 o 
   8  -2   9      244.82      226.63     27.17 o 
  -7  -1   9      113.71      189.13     39.24 o 
  -6  -1   9      400.57      363.03     40.97 o 
  -5  -1   9     1365.47     1129.89     66.59 o 
  -4  -1   9      429.27      354.86     35.24 o 
  -3  -1   9      429.17      459.14     23.27 o 
  -2  -1   9      185.92      134.03     12.65 o 
  -1  -1   9      119.13      119.00     11.90 o 
   0  -1   9      615.46      636.73     37.91 o 
   1  -1   9     1082.22     1117.36     26.26 o 
   2  -1   9     3662.46     3804.34     51.63 o 
   3  -1   9       28.78       60.81      8.26 o 
   4  -1   9     1305.87     1336.74     30.80 o 
   5  -1   9       60.18       64.57     14.72 o 
   6  -1   9       14.05       34.18     13.08 o 
   7  -1   9      258.32      265.50     25.30 o 
   8  -1   9       28.62       17.83     21.39 o 
  -8   0   9        1.78       22.81     15.42 o 
  -7   0   9       11.02       18.91     17.06 o 
  -6   0   9      444.11      426.67     43.23 o 
  -5   0   9      509.77      475.60     24.21 o 
  -4   0   9      324.49      301.70     19.14 o 
  -3   0   9        0.55        7.44      5.41 o 
  -2   0   9     3319.64     3838.32     65.34 o 
  -1   0   9      144.83      149.43     13.14 o 
   0   0   9      244.62      241.46     11.75 o 
   1   0   9      598.47      627.95     19.26 o 
   2   0   9     1090.01     1060.60     26.09 o 
   3   0   9       54.41       76.96      8.61 o 
   4   0   9      132.19      145.44     15.36 o 
   5   0   9       42.39       47.53     12.98 o 
   6   0   9       33.16       46.54     22.64 o 
   7   0   9      238.55      209.63     43.57 o 
  -8   1   9       79.02       86.80     28.58 o 
  -7   1   9      161.33      196.26     38.03 o 
  -6   1   9      296.90      206.51     31.57 o 
  -5   1   9      774.58      778.20     30.74 o 
  -4   1   9      611.12      607.82     27.07 o 
  -3   1   9      166.32      151.76     13.92 o 
  -2   1   9     1585.77     1568.41     40.01 o 
  -1   1   9     1128.70     1190.03     22.07 o 
   0   1   9      911.98      954.48     27.53 o 
   1   1   9      691.22      712.86     20.40 o 
   2   1   9      843.80      849.12     23.43 o 
   3   1   9       11.62       17.53      5.31 o 
   4   1   9       29.15       42.50     18.39 o 
   5   1   9      449.14      380.91     41.84 o 
   6   1   9       19.44       13.99     16.47 o 
   7   1   9       50.06      102.23     33.01 o 
  -8   2   9      185.63      174.00     40.06 o 
  -7   2   9      174.52      188.18     37.72 o 
  -6   2   9      441.97      386.62     41.25 o 
  -5   2   9      248.37      223.00     17.43 o 
  -4   2   9     1054.48      997.95     34.56 o 
  -3   2   9       16.64       19.72      7.83 o 
  -2   2   9      983.33      959.61     30.47 o 
  -1   2   9     1033.17     1023.66     22.41 o 
   0   2   9      256.47      301.40     13.20 o 
   1   2   9     2930.51     2954.03     42.64 o 
   2   2   9      854.18      946.99     32.52 o 
   3   2   9       94.78      121.54     13.92 o 
   4   2   9      229.22      204.34     29.77 o 
   5   2   9       38.50       33.74     17.62 o 
   6   2   9        0.17        4.01     13.36 o 
  -8   3   9      144.06      195.00     41.24 o 
  -7   3   9      124.08      117.80     30.76 o 
  -6   3   9       40.55       33.92     18.98 o 
  -5   3   9       95.93      117.36     15.59 o 
  -4   3   9      347.47      333.82     20.09 o 
  -3   3   9       82.05      103.11     12.28 o 
  -2   3   9      470.86      417.44     19.71 o 
  -1   3   9     1664.63     1680.91     37.06 o 
   0   3   9      391.49      391.53     20.43 o 
   1   3   9     1252.86     1174.33     37.08 o 
   2   3   9     1034.14      981.75     35.09 o 
   3   3   9     1147.49     1228.74     40.62 o 
   4   3   9       40.13       85.14     27.46 o 
   5   3   9      267.98      234.53     36.31 o 
   6   3   9       10.99       43.71     24.31 o 
  -8   4   9      150.74      149.90     36.63 o 
  -7   4   9        4.25        9.42     14.62 o 
  -6   4   9       78.98       82.95     14.17 o 
  -5   4   9       14.39       29.93      9.46 o 
  -4   4   9       13.94       26.90      8.24 o 
  -3   4   9      401.35      439.45     21.40 o 
  -2   4   9      145.41      137.00     11.10 o 
  -1   4   9      308.09      231.42     24.39 o 
   0   4   9      633.20      606.61     38.37 o 
   1   4   9      160.65      147.68     14.59 o 
   2   4   9      551.17      480.98     26.88 o 
   3   4   9       46.42       70.56     13.64 o 
   4   4   9        1.01       17.51     14.16 o 
   5   4   9        2.05       19.81     20.37 o 
  -8   5   9       29.45       42.35     22.57 o 
  -7   5   9      788.53      743.05     58.49 o 
  -6   5   9        4.50       31.57     10.04 o 
  -5   5   9     3802.90     3647.62     73.66 o 
  -4   5   9      851.86      815.03     31.64 o 
  -3   5   9      120.58      129.35     22.49 o 
  -2   5   9      120.31      126.38     22.00 o 
  -1   5   9      422.84      413.33     34.43 o 
   0   5   9      160.72      179.13     27.28 o 
   1   5   9       28.55       30.95     15.94 o 
   2   5   9      140.88      151.43     19.58 o 
   3   5   9       55.71      109.15     29.14 o 
   4   5   9       26.08       26.20     15.18 o 
  -8   6   9        7.95       10.60     14.20 o 
  -7   6   9      429.08      420.93     45.32 o 
  -6   6   9       70.16      101.09     16.30 o 
  -5   6   9        2.34       13.98      6.74 o 
  -4   6   9      275.81      297.05     29.61 o 
  -3   6   9       55.67       62.33     17.97 o 
  -2   6   9       10.18       24.52     13.01 o 
  -1   6   9      661.38      586.55     43.99 o 
   0   6   9      283.26      222.81     28.56 o 
   1   6   9      143.59      149.32     27.48 o 
   2   6   9        8.10       16.35      8.78 o 
   3   6   9        0.51       17.41     14.09 o 
  -8   7   9      153.97      130.51     34.71 o 
  -7   7   9      269.53      289.71     36.38 o 
  -6   7   9      307.88      301.88     30.97 o 
  -5   7   9       84.51      126.38     24.26 o 
  -4   7   9      324.79      365.13     35.57 o 
  -3   7   9      349.53      297.29     32.88 o 
  -2   7   9      366.61      334.16     35.93 o 
  -1   7   9      649.90      592.64     47.58 o 
   0   7   9      836.97      708.64     52.52 o 
   1   7   9       73.04       89.02     24.46 o 
   2   7   9        2.30        9.50      8.05 o 
  -6   8   9      486.17      434.56     39.20 o 
  -5   8   9      640.77      602.86     47.31 o 
  -4   8   9        5.08       23.09     14.82 o 
  -3   8   9       14.14       32.55     17.37 o 
  -2   8   9      287.41      249.26     33.66 o 
  -1   8   9      221.62      239.59     38.36 o 
   0   8   9      340.44      294.00     37.27 o 
   1   8   9       20.16       44.30     21.03 o 
  -6   9   9      255.26      268.58     32.07 o 
  -5   9   9       78.15       74.79     22.09 o 
  -4   9   9       27.23       31.71     18.63 o 
  -3   9   9        1.21        6.21     12.21 o 
  -2   9   9       58.26       77.12     26.97 o 
  -1   9   9      294.03      264.25     36.63 o 
   1  -9  10      270.23      302.96     36.80 o 
   2  -9  10        3.36       25.92     16.08 o 
   3  -9  10      170.03      183.93     36.77 o 
   4  -9  10      593.27      596.56     55.94 o 
   5  -9  10      182.02      164.52     36.91 o 
   6  -9  10        2.00        9.73     15.07 o 
  -1  -8  10      512.51      441.41     46.00 o 
   0  -8  10        4.25       10.92     16.11 o 
   1  -8  10      317.76      268.71     34.61 o 
   2  -8  10       27.82       31.36     19.50 o 
   3  -8  10       34.83       51.50     22.57 o 
   4  -8  10      551.02      534.94     51.56 o 
   5  -8  10      475.83      376.94     45.61 o 
   6  -8  10       44.03       35.90     22.12 o 
   7  -8  10       38.97       57.53     27.46 o 
  -2  -7  10       97.51      130.16     31.73 o 
  -1  -7  10     1162.10     1057.49     70.96 o 
   0  -7  10      731.95      632.34     54.41 o 
   1  -7  10        1.17       10.53     12.70 o 
   2  -7  10      321.59      290.85     36.61 o 
   3  -7  10       16.07       30.59     19.36 o 
   4  -7  10      852.98      834.73     63.14 o 
   5  -7  10      736.27      661.28     58.30 o 
   6  -7  10       27.95       54.74     24.70 o 
   7  -7  10       17.70       28.68     19.54 o 
  -4  -6  10       57.46       66.58     33.29 o 
  -3  -6  10       92.35      144.64     39.41 o 
  -2  -6  10      289.53      289.09     39.15 o 
  -1  -6  10      315.39      320.73     39.58 o 
   0  -6  10       88.45      135.82     31.69 o 
   1  -6  10     1796.89     1612.68     82.96 o 
   2  -6  10      749.11      588.87     50.14 o 
   3  -6  10        5.78        1.53     14.27 o 
   4  -6  10      315.76      290.80     38.16 o 
   5  -6  10      168.05      183.93     38.56 o 
   6  -6  10      162.56      191.59     38.52 o 
   7  -6  10       32.65       34.43     23.76 o 
   8  -6  10      165.82      139.78     35.23 o 
  -5  -5  10        4.85       65.96     23.47 o 
  -4  -5  10       77.40       71.33     23.97 o 
  -3  -5  10        7.25        8.06     21.56 o 
  -2  -5  10     1030.21      926.53     67.26 o 
  -1  -5  10      112.83       84.81     27.34 o 
   0  -5  10      496.75      524.08     46.64 o 
   1  -5  10      610.74      509.91     45.65 o 
   2  -5  10      658.08      639.56     49.70 o 
   3  -5  10        0.54        0.24     12.73 o 
   4  -5  10        9.47       26.58     14.16 o 
   5  -5  10      357.70      342.94     39.95 o 
   6  -5  10      586.63      550.04     51.90 o 
   7  -5  10        2.92       22.15     17.55 o 
   8  -5  10       27.54       37.26     19.64 o 
  -5  -4  10       88.33       86.31     26.07 o 
  -4  -4  10        3.30       23.27     14.89 o 
  -3  -4  10      182.59      192.97     30.01 o 
  -2  -4  10      257.36      251.44     37.90 o 
  -1  -4  10      670.24      714.74     54.49 o 
   0  -4  10      440.77      417.54     40.61 o 
   1  -4  10      959.07      905.41     57.96 o 
   2  -4  10     1106.07     1000.23     58.81 o 
   3  -4  10       22.01       45.04     18.91 o 
   4  -4  10       79.01      104.19     26.88 o 
   5  -4  10      164.09      183.73     35.07 o 
   6  -4  10        2.97        8.34     15.87 o 
   7  -4  10      161.79      181.11     27.72 o 
   8  -4  10        0.60       32.62     15.31 o 
  -6  -3  10       11.37       33.38     15.52 o 
  -5  -3  10      269.27      299.76     36.94 o 
  -4  -3  10     1355.32     1353.51     76.21 o 
  -3  -3  10       20.60       38.72     17.41 o 
  -2  -3  10      123.52      132.81     26.61 o 
  -1  -3  10      583.06      537.18     46.33 o 
   0  -3  10     2994.60     3254.01    107.01 o 
   1  -3  10      237.65      239.36     29.73 o 
   2  -3  10      186.07      147.11     23.28 o 
   3  -3  10      352.52      316.15     33.36 o 
   4  -3  10      199.71      221.12     20.72 o 
   5  -3  10     1548.19     1507.24     55.59 o 
   6  -3  10      535.90      493.96     34.34 o 
   7  -3  10       57.92       91.62     20.79 o 
   8  -3  10        1.84       39.11     16.01 o 
  -7  -2  10       20.45       41.48     19.95 o 
  -6  -2  10       43.42       53.35     22.85 o 
  -5  -2  10       96.56      151.81     31.21 o 
  -4  -2  10      406.00      397.78     39.66 o 
  -3  -2  10      280.17      267.31     31.02 o 
  -2  -2  10      394.13      319.16     32.47 o 
  -1  -2  10      773.35      764.48     31.33 o 
   0  -2  10     3092.10     3547.04     66.41 o 
   1  -2  10      228.31      205.20     16.11 o 
   2  -2  10       58.72       62.03     10.64 o 
   3  -2  10      636.44      577.38     21.56 o 
   4  -2  10      572.39      521.97     20.31 o 
   5  -2  10       58.81       82.39     17.13 o 
   6  -2  10      815.21      745.54     40.76 o 
   7  -2  10       96.28      143.75     23.87 o 
   8  -2  10       45.05       61.05     15.17 o 
  -7  -1  10       29.99       33.28     19.12 o 
  -6  -1  10       92.39       87.12     27.02 o 
  -5  -1  10       59.03       72.38     23.31 o 
  -4  -1  10        5.83       10.74     10.92 o 
  -3  -1  10        1.60        7.68      6.63 o 
  -2  -1  10      114.83      140.01     14.79 o 
  -1  -1  10     2328.52     2310.29     53.15 o 
   0  -1  10     1827.49     1959.54     47.27 o 
   1  -1  10     1820.95     1967.03     36.75 o 
   2  -1  10      152.76      179.61     12.22 o 
   3  -1  10      189.16      194.34     12.65 o 
   4  -1  10        5.33       37.84     11.50 o 
   5  -1  10      772.13      736.89     37.27 o 
   6  -1  10      329.85      306.02     25.77 o 
   7  -1  10       72.73       68.85     29.00 o 
  -7   0  10      261.08      243.67     36.94 o 
  -6   0  10      359.47      317.07     38.69 o 
  -5   0  10        3.19       31.34      9.01 o 
  -4   0  10       15.38       15.90      7.76 o 
  -3   0  10      205.69      189.36     15.88 o 
  -2   0  10      280.86      274.72     18.54 o 
  -1   0  10     7876.51     8924.11    106.40 o 
   0   0  10     1295.65     1579.41     30.46 o 
   1   0  10       84.87       83.16      9.37 o 
   2   0  10      112.47      145.92     11.26 o 
   3   0  10       57.13       90.59      9.68 o 
   4   0  10       94.30      113.94     16.54 o 
   5   0  10       41.42       88.74     29.71 o 
   6   0  10      166.42      190.75     38.90 o 
   7   0  10       17.77       48.67     24.35 o 
  -8   1  10       38.77       56.83     27.00 o 
  -7   1  10      163.19      190.81     38.62 o 
  -6   1  10      860.41      732.57     57.46 o 
  -5   1  10      131.74      131.32     15.30 o 
  -4   1  10      102.29      123.34     15.95 o 
  -3   1  10     2042.97     1928.45     48.07 o 
  -2   1  10      256.29      248.30     16.93 o 
  -1   1  10     1406.46     1439.70     25.55 o 
   0   1  10     3378.60     3834.17     76.37 o 
   1   1  10      105.44      123.16      9.65 o 
   2   1  10     2022.13     2031.87     42.49 o 
   3   1  10      297.49      343.61     16.02 o 
   4   1  10      638.69      641.58     49.53 o 
   5   1  10        8.80       19.39     13.26 o 
   6   1  10       73.91       90.14     30.40 o 
   7   1  10        6.47       18.17     17.34 o 
  -8   2  10       20.65       38.44     21.35 o 
  -7   2  10      365.88      312.78     40.43 o 
  -6   2  10        4.20        8.82     14.06 o 
  -5   2  10     1057.44     1009.72     37.22 o 
  -4   2  10      304.88      300.66     20.23 o 
  -3   2  10     3347.36     3393.65     64.43 o 
  -2   2  10      524.17      526.88     23.86 o 
  -1   2  10      199.98      216.69     10.62 o 
   0   2  10      667.93      729.51     21.07 o 
   1   2  10       77.66      122.43      9.49 o 
   2   2  10      545.83      536.34     25.36 o 
   3   2  10      706.77      730.47     30.40 o 
   4   2  10      760.43      651.16     52.51 o 
   5   2  10       39.89       40.02     17.93 o 
   6   2  10       11.27       20.20     16.08 o 
  -8   3  10        9.88       19.95     16.57 o 
  -7   3  10       44.14       58.58     23.79 o 
  -6   3  10       11.19       22.36     16.08 o 
  -5   3  10       38.55       59.69     12.71 o 
  -4   3  10      640.14      680.37     29.41 o 
  -3   3  10     1532.49     1430.55     40.47 o 
  -2   3  10     2744.86     2694.11     53.48 o 
  -1   3  10     1456.49     1415.40     71.44 o 
   0   3  10      215.11      213.39     15.87 o 
   1   3  10        2.26       15.57      7.39 o 
   2   3  10       45.02       39.64     10.60 o 
   3   3  10     1196.14     1014.25     38.75 o 
   4   3  10      826.61      822.61     61.92 o 
   5   3  10        7.27        9.84     14.69 o 
  -8   4  10        1.58       10.01     15.35 o 
  -7   4  10       44.87       70.17     25.57 o 
  -6   4  10        3.74       23.54      7.79 o 
  -5   4  10       61.03       67.51     13.34 o 
  -4   4  10      357.27      357.60     21.28 o 
  -3   4  10     1274.32     1244.67     37.55 o 
  -2   4  10     1935.82     1920.65     43.60 o 
  -1   4  10      210.82      217.87     24.85 o 
   0   4  10       21.34       34.78     14.55 o 
   1   4  10       29.25       37.44     10.34 o 
   2   4  10       35.98       65.99     13.54 o 
   3   4  10      615.36      558.31     30.04 o 
   4   4  10       43.19       65.94     24.60 o 
   5   4  10      117.80      101.23     32.78 o 
  -8   5  10      449.55      450.64     48.15 o 
  -7   5  10        8.77       31.53     18.66 o 
  -6   5  10      121.25      148.21     16.75 o 
  -5   5  10     1777.56     1699.13     50.66 o 
  -4   5  10      696.22      701.90     30.15 o 
  -3   5  10       66.54       89.73     19.68 o 
  -2   5  10      666.25      592.65     41.35 o 
  -1   5  10        1.09       12.10     10.81 o 
   0   5  10       39.20       35.62     15.70 o 
   1   5  10      165.94      154.16     18.81 o 
   2   5  10       29.03       36.28     11.49 o 
   3   5  10       49.31       57.36     23.41 o 
   4   5  10       24.26       23.79     17.93 o 
  -8   6  10      259.00      281.31     41.16 o 
  -7   6  10       12.84       29.06     20.20 o 
  -6   6  10      556.40      505.46     29.01 o 
  -5   6  10      293.72      283.96     30.07 o 
  -4   6  10       94.40      106.40     23.42 o 
  -3   6  10     1589.80     1624.80     71.62 o 
  -2   6  10      240.09      193.91     26.53 o 
  -1   6  10      116.86      171.88     29.29 o 
   0   6  10      202.44      228.63     33.82 o 
   1   6  10      355.76      329.40     25.20 o 
   2   6  10       27.64       27.18     10.71 o 
   3   6  10       44.26       85.13     29.24 o 
  -8   7  10      121.29      176.35     38.75 o 
  -6   7  10       75.24       95.31     22.47 o 
  -5   7  10      506.10      504.84     41.92 o 
  -4   7  10      328.05      285.63     32.21 o 
  -3   7  10       44.09       83.36     21.46 o 
  -2   7  10      511.02      368.79     38.63 o 
  -1   7  10      145.36      174.59     31.22 o 
   0   7  10      217.37      200.78     33.99 o 
   1   7  10      415.45      385.43     39.29 o 
   2   7  10        8.45       16.40      8.79 o 
  -6   8  10        2.41       22.67     12.94 o 
  -5   8  10      273.33      270.53     32.71 o 
  -4   8  10       92.25      121.99     27.47 o 
  -3   8  10        0.35        0.98     11.48 o 
  -2   8  10       53.84       73.24     25.33 o 
  -1   8  10      208.51      216.12     37.66 o 
   0   8  10       27.83       36.91     18.31 o 
   1   8  10       23.85       18.49     13.95 o 
  -6   9  10       26.35       47.52     17.86 o 
  -5   9  10       64.54       71.29     22.51 o 
  -4   9  10        1.57       12.98     13.18 o 
  -3   9  10        2.35       21.35     17.41 o 
  -2   9  10       39.52       33.77     20.41 o 
  -1   9  10       44.84       35.90     20.62 o 
   1  -9  11        3.17       21.94     18.14 o 
   2  -9  11      296.27      322.27     39.32 o 
   3  -9  11       28.40       20.62     21.73 o 
   4  -9  11       12.25       43.74     20.51 o 
   5  -9  11       90.45      128.47     34.10 o 
  -1  -8  11       38.85       28.02     20.76 o 
   0  -8  11      155.61      203.26     33.42 o 
   1  -8  11       29.02       59.66     22.82 o 
   2  -8  11        8.99       25.25     16.46 o 
   3  -8  11      328.71      323.45     40.87 o 
   4  -8  11      326.10      335.81     42.79 o 
   5  -8  11       26.21       21.42     19.96 o 
   6  -8  11        1.26        8.65     18.35 o 
  -2  -7  11       24.87       52.99     26.72 o 
  -1  -7  11        0.52       16.01     17.13 o 
   0  -7  11      171.63      160.02     37.68 o 
   1  -7  11        6.34       24.66     17.72 o 
   2  -7  11      280.16      251.13     34.19 o 
   3  -7  11     1196.06     1139.16     74.46 o 
   4  -7  11      647.13      595.80     55.70 o 
   5  -7  11       96.46      106.88     33.02 o 
   6  -7  11       96.32       86.88     30.19 o 
   7  -7  11        9.49       28.12     21.28 o 
  -4  -6  11      157.68      205.34     47.63 o 
  -3  -6  11      206.27      240.11     46.42 o 
  -2  -6  11      241.97      227.75     36.37 o 
  -1  -6  11        5.82       -3.80     16.36 o 
   0  -6  11       83.90      105.31     30.23 o 
   1  -6  11      925.69      937.52     65.84 o 
   2  -6  11        4.32       13.15     17.55 o 
   3  -6  11      898.30      824.20     62.35 o 
   4  -6  11      488.04      466.48     48.85 o 
   5  -6  11      438.05      430.10     45.85 o 
   6  -6  11       14.01       46.01     24.17 o 
   7  -6  11        1.90       20.86     17.54 o 
  -4  -5  11       67.12       66.90     22.19 o 
  -3  -5  11      779.45      756.71     66.06 o 
  -2  -5  11      577.93      590.03     55.58 o 
  -1  -5  11       23.98       11.65     18.49 o 
   0  -5  11      154.75      207.79     38.42 o 
   1  -5  11      302.93      276.52     36.69 o 
   2  -5  11      889.21      879.93     60.84 o 
   3  -5  11     1054.16      956.07     64.43 o 
   4  -5  11      424.41      412.09     43.80 o 
   5  -5  11       27.41       29.69     21.32 o 
   6  -5  11      351.82      305.34     41.06 o 
   7  -5  11        2.03       -0.21     17.37 o 
   8  -5  11        5.69       12.28     17.30 o 
  -5  -4  11      109.83      106.57     27.75 o 
  -4  -4  11       24.26       33.87     19.50 o 
  -3  -4  11     2550.72     2450.97    104.52 o 
  -2  -4  11     1746.94     1584.74     86.85 o 
  -1  -4  11      137.50      154.44     34.33 o 
   0  -4  11        6.27       13.53     15.03 o 
   1  -4  11      447.98      469.15     44.18 o 
   2  -4  11      552.41      506.04     44.51 o 
   3  -4  11      421.79      451.78     42.76 o 
   4  -4  11      290.02      350.36     38.47 o 
   5  -4  11       80.66       82.79     26.32 o 
   6  -4  11      112.68      146.87     32.92 o 
   7  -4  11      202.73      212.10     28.41 o 
   8  -4  11       33.84       56.75     19.54 o 
  -6  -3  11        0.81       31.32     18.31 o 
  -5  -3  11       20.16       22.92     15.87 o 
  -4  -3  11       22.20       37.78     19.46 o 
  -3  -3  11       68.80       95.17     26.04 o 
  -2  -3  11        3.25        4.99     20.09 o 
  -1  -3  11     1326.06     1280.88     72.20 o 
   0  -3  11      882.22      884.70     56.64 o 
   1  -3  11     2612.12     2536.66     96.32 o 
   2  -3  11      332.96      321.30     34.44 o 
   3  -3  11        1.81       14.37     13.57 o 
   4  -3  11      586.49      535.76     32.69 o 
   5  -3  11       47.08       69.87     17.92 o 
   6  -3  11      109.82      148.96     24.93 o 
   7  -3  11      138.26      185.14     24.58 o 
  -6  -2  11      147.39      184.57     36.73 o 
  -5  -2  11      350.42      327.53     38.65 o 
  -4  -2  11      172.89      182.72     28.40 o 
  -3  -2  11      261.46      205.55     28.46 o 
  -2  -2  11        4.40       13.43     11.58 o 
  -1  -2  11      189.06      208.24     18.11 o 
   0  -2  11     1999.78     1933.47     50.43 o 
   1  -2  11     2038.48     2003.18     50.54 o 
   2  -2  11     1951.53     2057.70     58.83 o 
   3  -2  11       15.98       27.28      7.61 o 
   4  -2  11     1351.23     1265.23     35.56 o 
   5  -2  11      861.75      796.81     40.60 o 
   6  -2  11        4.59       20.43     11.68 o 
   7  -2  11      167.61      172.44     26.02 o 
  -7  -1  11        3.10       20.02     15.17 o 
  -6  -1  11      685.32      543.36     52.45 o 
  -5  -1  11     1241.21     1244.56     74.09 o 
  -4  -1  11       19.71       30.70     15.66 o 
  -3  -1  11       57.30       83.30     13.60 o 
  -2  -1  11       71.59       72.31     12.72 o 
  -1  -1  11      967.88      956.15     41.08 o 
   0  -1  11      727.88      729.47     37.74 o 
   1  -1  11     1018.87     1027.09     27.67 o 
   2  -1  11     1650.71     1728.38     37.22 o 
   3  -1  11       49.30       74.36     10.13 o 
   4  -1  11      324.21      384.75     21.74 o 
   5  -1  11      414.27      384.28     28.21 o 
   6  -1  11        3.20       40.62     11.97 o 
   7  -1  11      165.21      220.80     45.92 o 
  -7   0  11        1.37       24.80     19.04 o 
  -6   0  11      959.62      922.15     65.56 o 
  -5   0  11     1208.66     1099.17     40.20 o 
  -4   0  11      567.07      498.94     26.47 o 
  -3   0  11       59.40       63.46     12.52 o 
  -2   0  11      375.08      409.08     23.26 o 
  -1   0  11       12.37       28.51     10.23 o 
   0   0  11      493.29      481.43     17.58 o 
   1   0  11     1311.94     1207.32     29.42 o 
   2   0  11     1964.23     2067.05     40.36 o 
   3   0  11      127.21      169.38     12.09 o 
   4   0  11       10.78       24.29      9.30 o 
   5   0  11      264.34      232.54     33.17 o 
   6   0  11        8.96       18.17     17.16 o 
   7   0  11      112.12      136.69     37.28 o 
  -8   1  11      106.52      134.98     35.36 o 
  -7   1  11       40.40       42.32     22.57 o 
  -6   1  11      313.88      238.60     35.70 o 
  -5   1  11     1070.59      976.01     37.77 o 
  -4   1  11     1721.80     1522.06     46.47 o 
  -3   1  11        8.57       26.39      8.46 o 
  -2   1  11     1403.97     1286.63     39.49 o 
  -1   1  11        5.71        3.90      8.91 o 
   0   1  11      273.68      305.65     17.36 o 
   1   1  11     1082.40     1043.11     27.13 o 
   2   1  11        2.93       21.95      5.71 o 
   3   1  11       23.22       27.43      8.95 o 
   4   1  11       51.96       71.71     23.94 o 
   5   1  11      141.31      179.41     36.98 o 
   6   1  11       22.82       39.11     21.94 o 
  -8   2  11        0.80        6.49     13.92 o 
  -7   2  11       26.60       32.72     20.62 o 
  -6   2  11       52.04       80.75     26.24 o 
  -5   2  11       88.19      115.91     16.30 o 
  -4   2  11     1147.03     1033.79     37.59 o 
  -3   2  11       34.02       47.42     10.78 o 
  -2   2  11     1356.94     1351.89     39.81 o 
  -1   2  11     1386.68     1250.34     56.53 o 
   0   2  11       40.94       52.82      7.86 o 
   1   2  11     1716.22     1680.95     43.97 o 
   2   2  11      278.06      238.95     17.61 o 
   3   2  11      207.53      250.48     18.85 o 
   4   2  11      101.63       85.56     26.70 o 
   5   2  11      165.34      184.63     39.22 o 
   6   2  11        0.40       30.73     17.61 o 
  -8   3  11       61.14       72.09     27.60 o 
  -7   3  11       45.63       53.14     22.68 o 
  -6   3  11      131.61      154.33     32.02 o 
  -5   3  11      182.78      157.46     16.58 o 
  -4   3  11      193.20      170.75     15.97 o 
  -3   3  11       40.16       67.66     11.37 o 
  -2   3  11       19.71       25.05      7.16 o 
  -1   3  11     1575.12     1555.66     72.34 o 
   0   3  11       38.52       47.45     10.01 o 
   1   3  11      438.52      398.68     22.94 o 
   2   3  11      401.28      326.86     21.97 o 
   3   3  11      444.52      448.32     26.78 o 
   4   3  11       27.00       21.70     18.21 o 
   5   3  11       14.71       30.63     21.03 o 
  -8   4  11      335.45      284.88     41.04 o 
  -7   4  11       16.44       42.32     21.38 o 
  -6   4  11       25.82       48.02     11.56 o 
  -5   4  11      996.09     1048.56     40.28 o 
  -4   4  11      767.16      683.31     30.59 o 
  -3   4  11      243.22      249.49     17.35 o 
  -2   4  11      494.00      526.39     38.31 o 
  -1   4  11       57.25       75.70     19.33 o 
   0   4  11       39.95       50.87     11.58 o 
   1   4  11       31.61       34.61     10.28 o 
   2   4  11      261.74      224.37     19.56 o 
   3   4  11      889.33      778.31     58.57 o 
   4   4  11       57.01       41.35     20.03 o 
  -8   5  11       88.69       89.76     29.94 o 
  -7   5  11      203.70      208.75     34.02 o 
  -6   5  11       38.99       66.09     13.43 o 
  -5   5  11      100.08      147.46     18.63 o 
  -4   5  11     1135.08     1123.43     39.02 o 
  -3   5  11     2135.90     1966.17     77.14 o 
  -2   5  11        0.54       15.84     11.65 o 
  -1   5  11       78.57       77.38     21.36 o 
   0   5  11       25.81       45.29     17.41 o 
   1   5  11       37.00       59.47     13.70 o 
   2   5  11     1013.03      846.78     39.72 o 
   3   5  11       27.55       59.06     22.75 o 
   4   5  11       27.28       27.07     17.76 o 
  -8   6  11       78.71       67.46     26.87 o 
  -7   6  11      287.48      270.16     36.63 o 
  -6   6  11       71.72       90.85     15.99 o 
  -5   6  11      100.13      131.84     25.41 o 
  -4   6  11      669.57      610.72     44.68 o 
  -3   6  11     1034.36      794.91     51.92 o 
  -2   6  11      436.41      384.70     37.00 o 
  -1   6  11       82.30       89.39     21.95 o 
   0   6  11       29.30       31.43     15.25 o 
   1   6  11       53.50       75.05     15.59 o 
   2   6  11      364.00      297.96     25.01 o 
   3   6  11        7.11       32.06     18.66 o 
  -6   7  11        2.03       25.11     15.70 o 
  -5   7  11        6.85       24.45     14.23 o 
  -4   7  11      543.11      486.90     42.63 o 
  -3   7  11      329.17      252.47     31.16 o 
  -2   7  11       75.70       91.09     25.76 o 
  -1   7  11      160.92      157.18     31.50 o 
   0   7  11      280.16      274.67     34.78 o 
   1   7  11       17.01       31.87     11.36 o 
   2   7  11       10.44       24.58      9.70 o 
  -6   8  11       22.24       74.20     22.78 o 
  -5   8  11       48.64       33.57     17.27 o 
  -4   8  11       93.27      132.84     28.52 o 
  -3   8  11        1.17        2.13     10.92 o 
  -2   8  11       73.68       84.66     25.27 o 
  -1   8  11      196.66      197.16     35.94 o 
   0   8  11      762.47      631.85     53.54 o 
  -5   9  11        0.84       24.83     13.85 o 
  -4   9  11       12.08       28.32     15.42 o 
  -3   9  11        2.74        8.96     11.27 o 
  -2   9  11        8.15       14.06     16.50 o 
   1  -9  12      692.14      570.28     55.26 o 
   2  -9  12      192.43      199.87     32.48 o 
   3  -9  12       27.34       29.72     20.13 o 
   4  -9  12       87.68      127.21     34.38 o 
   5  -9  12        4.20        6.91     15.42 o 
  -1  -8  12       37.40       58.30     26.17 o 
   0  -8  12       23.82       55.05     25.81 o 
   1  -8  12      283.24      313.21     39.35 o 
   2  -8  12      310.34      278.95     38.52 o 
   3  -8  12      121.90      140.27     36.87 o 
   4  -8  12      565.16      522.38     55.12 o 
   5  -8  12      281.79      245.89     38.41 o 
   6  -8  12       29.53       25.78     20.76 o 
  -2  -7  12       39.47       63.95     26.79 o 
  -1  -7  12      162.63      142.19     34.99 o 
   0  -7  12        1.94        9.21     17.54 o 
   1  -7  12        9.04       23.48     15.84 o 
   2  -7  12       19.74       44.44     21.84 o 
   3  -7  12        1.60        9.66     16.81 o 
   4  -7  12      197.63      219.51     43.77 o 
   5  -7  12       87.67       71.58     27.47 o 
   6  -7  12      197.95      225.81     44.43 o 
   7  -7  12       36.52       68.17     25.36 o 
  -3  -6  12       83.67      106.79     35.63 o 
  -2  -6  12      735.67      612.58     57.93 o 
  -1  -6  12      256.39      275.56     39.28 o 
   0  -6  12       33.48       40.30     22.19 o 
   1  -6  12      134.70      132.13     33.63 o 
   2  -6  12       75.94      109.42     31.24 o 
   3  -6  12      241.84      226.74     35.51 o 
   4  -6  12      262.39      283.53     40.89 o 
   5  -6  12      103.32      123.92     32.71 o 
   6  -6  12      280.02      285.57     40.72 o 
   7  -6  12       57.18       84.37     31.79 o 
  -4  -5  12       64.69      105.28     40.83 o 
  -3  -5  12       73.88       94.64     37.06 o 
  -2  -5  12     1058.73     1044.98     74.20 o 
  -1  -5  12      556.38      467.13     48.81 o 
   0  -5  12       14.03       18.21     19.33 o 
   1  -5  12      183.67      213.18     34.52 o 
   2  -5  12      145.10      175.28     36.08 o 
   3  -5  12      110.09      163.36     34.49 o 
   4  -5  12        1.97       10.92     16.43 o 
   5  -5  12      258.49      279.25     37.99 o 
   6  -5  12        2.72       33.73     20.16 o 
   7  -5  12       16.81       29.02     22.64 o 
  -5  -4  12       48.04       87.13     28.61 o 
  -4  -4  12      392.03      287.77     37.74 o 
  -3  -4  12        9.27       17.89     27.73 o 
  -2  -4  12     1024.62      997.65     72.36 o 
  -1  -4  12     2838.02     2657.88    110.34 o 
   0  -4  12        1.80        3.63     12.21 o 
   1  -4  12      322.68      287.12     36.07 o 
   2  -4  12      832.27      831.13     58.88 o 
   3  -4  12      175.62      189.87     35.53 o 
   4  -4  12       21.02       45.98     22.61 o 
   5  -4  12      881.04      888.89     65.37 o 
   6  -4  12        3.91       28.36     17.16 o 
   7  -4  12       70.97      105.08     28.75 o 
  -6  -3  12        0.34       40.64     19.36 o 
  -5  -3  12       10.01       22.19     15.87 o 
  -4  -3  12      182.94      216.07     39.40 o 
  -3  -3  12     1334.96     1417.97     79.28 o 
  -2  -3  12        1.17       -9.35     16.40 o 
  -1  -3  12     1168.88     1106.37     69.54 o 
   0  -3  12     1719.82     1706.40     81.82 o 
   1  -3  12      126.78      122.93     28.53 o 
   2  -3  12      620.04      586.11     47.27 o 
   3  -3  12      704.27      666.62     51.68 o 
   4  -3  12      173.78      202.78     30.29 o 
   5  -3  12      546.70      537.97     34.92 o 
   6  -3  12      100.58      105.93     22.52 o 
   7  -3  12       35.76       54.19     17.21 o 
  -6  -2  12      333.12      289.19     38.39 o 
  -5  -2  12       56.05       74.64     25.05 o 
  -4  -2  12      194.43      200.42     30.99 o 
  -3  -2  12       13.61       31.54     16.74 o 
  -2  -2  12       89.46      141.24     29.01 o 
  -1  -2  12      296.79      287.98     21.77 o 
   0  -2  12      398.52      440.52     25.51 o 
   1  -2  12       26.82       30.31      9.83 o 
   2  -2  12       21.54       27.20      8.47 o 
   3  -2  12      412.50      449.10     20.75 o 
   4  -2  12       23.56       41.41      7.55 o 
   5  -2  12      838.56      735.21     39.79 o 
   6  -2  12      236.90      227.22     25.83 o 
   7  -2  12       62.24      103.73     21.42 o 
  -7  -1  12      145.90      163.53     37.29 o 
  -6  -1  12       12.93       26.16     18.24 o 
  -5  -1  12      305.85      296.77     37.13 o 
  -4  -1  12      299.72      316.86     22.55 o 
  -3  -1  12      153.64      151.75     17.13 o 
  -2  -1  12      377.77      318.22     21.50 o 
  -1  -1  12     1333.54     1211.32     41.42 o 
   0  -1  12      455.58      400.14     23.75 o 
   1  -1  12      470.80      429.01     18.97 o 
   2  -1  12       19.16       46.05      8.93 o 
   3  -1  12        5.43       17.22     12.51 o 
   4  -1  12      680.41      651.20     34.38 o 
   5  -1  12       22.28       43.82     13.59 o 
   6  -1  12      538.22      383.87     46.47 o 
   7  -1  12      135.09      155.22     40.81 o 
  -7   0  12      144.10      200.93     40.29 o 
  -6   0  12      488.82      402.57     45.62 o 
  -5   0  12        2.27       12.11      7.45 o 
  -4   0  12      267.80      223.88     18.89 o 
  -3   0  12      416.65      368.75     23.25 o 
  -2   0  12      991.41     1006.39     37.03 o 
  -1   0  12     1447.30     1198.79    113.90 o 
   0   0  12     2426.60     2516.42     57.71 o 
   1   0  12     1520.52     1567.23     35.19 o 
   2   0  12      596.64      635.62     23.16 o 
   3   0  12      719.55      855.22     27.41 o 
   4   0  12      748.29      711.67     34.80 o 
   5   0  12      204.15      217.15     33.54 o 
   6   0  12      410.89      351.51     44.88 o 
  -7   1  12      414.50      316.99     42.08 o 
  -6   1  12      353.24      312.90     39.90 o 
  -5   1  12      232.11      239.60     19.80 o 
  -4   1  12       24.07       25.33      9.72 o 
  -3   1  12      802.15      793.24     33.22 o 
  -2   1  12      261.54      252.87     18.53 o 
  -1   1  12     1940.54     1906.84     50.75 o 
   0   1  12     4445.44     4483.19     72.40 o 
   1   1  12     1436.87     1378.27     40.76 o 
   2   1  12      149.89      175.44     12.85 o 
   3   1  12       44.34       80.53     13.46 o 
   4   1  12      150.99      160.08     33.70 o 
   5   1  12      104.96      119.77     30.33 o 
   6   1  12      124.46      177.38     40.60 o 
  -8   2  12       18.46       21.38     20.48 o 
  -7   2  12      175.03      207.02     40.02 o 
  -6   2  12      767.00      640.49     54.21 o 
  -5   2  12     1138.04     1018.19     40.25 o 
  -4   2  12        2.76       14.32      7.53 o 
  -3   2  12       69.89      108.06     13.56 o 
  -2   2  12      803.65      800.23     31.89 o 
  -1   2  12       60.58       58.59     12.95 o 
   0   2  12     3599.31     3441.65     51.32 o 
   1   2  12      558.62      580.15     27.21 o 
   2   2  12       67.39       68.89     13.08 o 
   3   2  12      156.07      156.20     19.19 o 
   4   2  12      273.94      245.68     32.93 o 
   5   2  12       94.14       97.27     30.16 o 
  -8   3  12       57.46       70.21     27.57 o 
  -7   3  12       99.70       99.34     29.70 o 
  -6   3  12      344.17      354.27     23.57 o 
  -5   3  12       73.29       80.20     14.70 o 
  -4   3  12       11.63       28.99      9.42 o 
  -3   3  12      121.32      134.07     14.37 o 
  -2   3  12      622.77      640.47     27.69 o 
  -1   3  12       54.77       64.49     18.84 o 
   0   3  12      219.99      217.63     16.85 o 
   1   3  12       89.92       73.37     13.39 o 
   2   3  12        1.07       21.74      9.23 o 
   3   3  12      613.62      507.97     28.92 o 
   4   3  12      179.56      209.41     33.11 o 
   5   3  12       25.67       39.98     21.66 o 
  -8   4  12       79.43       65.33     27.88 o 
  -7   4  12      134.92      202.39     39.28 o 
  -6   4  12      388.23      335.06     24.00 o 
  -5   4  12        2.52       10.67      8.43 o 
  -4   4  12      374.55      321.06     22.15 o 
  -3   4  12       16.49       57.67      9.17 o 
  -2   4  12      147.83      147.95     25.74 o 
  -1   4  12      144.26      128.42     25.18 o 
   0   4  12       27.89       36.48     10.02 o 
   1   4  12       23.57       29.11     10.37 o 
   2   4  12        1.83       14.03      7.69 o 
   3   4  12      188.53      186.90     36.26 o 
   4   4  12      230.33      199.69     41.33 o 
  -8   5  12      128.86      186.03     39.59 o 
  -7   5  12       51.47       82.56     26.38 o 
  -6   5  12       34.78       50.99     13.00 o 
  -5   5  12       64.27       91.89     15.07 o 
  -4   5  12      379.54      414.97     36.74 o 
  -3   5  12     4912.72     5028.54    130.59 o 
  -2   5  12     1257.76     1130.57     60.35 o 
  -1   5  12      114.03      132.46     26.78 o 
   0   5  12       36.07       44.69     12.13 o 
   1   5  12       52.39       80.08     15.38 o 
   2   5  12       43.18       53.99     14.33 o 
   3   5  12      211.97      209.55     39.37 o 
  -7   6  12      164.55      174.91     28.35 o 
  -6   6  12       83.49      109.87     23.00 o 
  -5   6  12      193.61      223.63     28.71 o 
  -4   6  12       39.26       39.57     19.01 o 
  -3   6  12      856.50      819.73     53.49 o 
  -2   6  12     1500.64     1282.18     67.98 o 
  -1   6  12       99.92       99.55     25.80 o 
   0   6  12       16.64       22.29      9.66 o 
   1   6  12       37.28       32.86     13.06 o 
   2   6  12       29.77       52.49     13.80 o 
  -6   7  12       98.84      141.12     27.89 o 
  -5   7  12      108.64      117.60     26.07 o 
  -4   7  12       44.78       49.93     19.50 o 
  -3   7  12      145.75      141.42     29.43 o 
  -2   7  12      253.02      264.74     39.77 o 
  -1   7  12      204.72      216.85     36.15 o 
   0   7  12        5.30        7.57     15.21 o 
   1   7  12      141.01      156.20     23.23 o 
  -6   8  12        2.99       25.53     14.65 o 
  -5   8  12       22.34       60.28     21.56 o 
  -4   8  12      221.75      221.02     36.92 o 
  -3   8  12        1.55       17.09     13.81 o 
  -2   8  12       40.00       47.94     21.91 o 
  -1   8  12      176.20      186.13     35.97 o 
   3  -9  13      102.44      155.15     38.67 o 
   0  -8  13      163.90      143.16     36.91 o 
   1  -8  13      119.65      128.11     33.79 o 
   2  -8  13       96.22       93.92     30.75 o 
   3  -8  13      523.48      509.80     54.05 o 
   4  -8  13       22.19       23.37     20.37 o 
   5  -8  13      223.46      261.54     39.75 o 
  -2  -7  13        2.27       -2.06     17.86 o 
  -1  -7  13      156.19      163.94     37.26 o 
   0  -7  13       69.32       64.04     29.70 o 
   1  -7  13      191.04      230.95     35.66 o 
   2  -7  13        1.40       12.52     17.44 o 
   3  -7  13      345.84      315.76     43.50 o 
   4  -7  13      216.22      221.97     37.14 o 
   5  -7  13        5.63       19.50     17.96 o 
   6  -7  13       11.62       46.43     26.96 o 
  -3  -6  13      149.64      150.97     40.50 o 
  -2  -6  13       34.93       32.52     24.74 o 
  -1  -6  13       75.48      115.80     33.50 o 
   0  -6  13       69.15      101.24     31.27 o 
   1  -6  13        4.40       22.50     20.37 o 
   2  -6  13      158.65      202.48     39.99 o 
   3  -6  13      597.07      567.54     54.53 o 
   4  -6  13      328.09      307.95     41.89 o 
   5  -6  13       18.58       43.82     23.09 o 
   6  -6  13        0.93        7.15     15.00 o 
   7  -6  13        0.49       24.38     16.50 o 
  -4  -5  13       11.87       37.22     32.02 o 
  -3  -5  13      828.39      680.18     66.38 o 
  -2  -5  13      381.54      344.72     46.35 o 
  -1  -5  13       61.65       50.88     25.75 o 
   0  -5  13      128.46      131.77     34.08 o 
   1  -5  13        7.77       12.84     18.59 o 
   2  -5  13     1072.13      955.30     68.31 o 
   3  -5  13     1059.18      923.65     66.78 o 
   4  -5  13      252.12      274.03     39.21 o 
   5  -5  13      366.67      392.25     46.80 o 
   6  -5  13        6.01       27.28     17.65 o 
   7  -5  13        1.86        8.93     13.99 o 
  -5  -4  13       54.18       68.60     24.07 o 
  -4  -4  13       31.75       37.40     20.62 o 
  -3  -4  13      732.17      686.79     65.73 o 
  -2  -4  13       35.11       39.74     27.81 o 
  -1  -4  13     4475.11     4204.77    144.49 o 
   0  -4  13       72.54       89.24     29.88 o 
   1  -4  13      226.76      236.02     34.60 o 
   2  -4  13      795.80      819.31     60.45 o 
   3  -4  13     1482.29     1367.29     78.41 o 
   4  -4  13     1560.35     1571.95     87.42 o 
   5  -4  13      160.73      213.80     40.90 o 
   6  -4  13       73.00      113.35     31.58 o 
   7  -4  13       14.93       29.16     16.53 o 
  -5  -3  13        9.22       10.67     14.93 o 
  -4  -3  13      170.54      192.43     31.64 o 
  -3  -3  13     1197.79     1157.30     73.00 o 
  -2  -3  13     2720.88     2618.61    114.31 o 
  -1  -3  13      115.98      121.37     31.70 o 
   0  -3  13      325.85      327.18     38.13 o 
   1  -3  13        3.14       28.92     18.00 o 
   2  -3  13        5.37       18.80     16.08 o 
   3  -3  13      362.98      394.00     40.77 o 
   4  -3  13      913.57      833.64     60.84 o 
   5  -3  13       40.23       67.55     18.21 o 
   6  -3  13       25.43       44.78     16.15 o 
   7  -3  13      111.51      114.86     23.77 o 
  -6  -2  13        4.66       19.67     16.22 o 
  -5  -2  13        9.84       12.42     13.43 o 
  -4  -2  13      248.39      222.86     32.99 o 
  -3  -2  13       43.97       71.60     23.17 o 
  -2  -2  13     2388.47     2203.53     61.50 o 
  -1  -2  13      706.60      672.23     32.85 o 
   0  -2  13       22.26       40.44     12.00 o 
   1  -2  13        3.82       16.61     11.74 o 
   2  -2  13      577.46      497.77     27.65 o 
   3  -2  13       24.60       36.22      8.90 o 
   4  -2  13      372.24      390.49     20.13 o 
   5  -2  13       85.43      124.15     23.86 o 
   6  -2  13        7.09       32.53     13.94 o 
   7  -2  13      209.51      217.81     45.37 o 
  -6  -1  13       76.66      111.54     31.09 o 
  -5  -1  13      125.22      118.67     30.44 o 
  -4  -1  13       23.12       33.89     11.51 o 
  -3  -1  13      138.58      136.09     18.81 o 
  -2  -1  13      862.07      829.68     35.37 o 
  -1  -1  13      153.32      164.95     18.30 o 
   0  -1  13      432.05      383.38     24.30 o 
   1  -1  13     1041.78      962.67     28.84 o 
   2  -1  13      834.13      793.48     45.90 o 
   3  -1  13        1.56       23.55      7.71 o 
   4  -1  13      120.15      159.32     19.39 o 
   5  -1  13      116.01      165.04     30.02 o 
   6  -1  13       50.54       66.16     29.00 o 
  -7   0  13      112.76      114.18     32.39 o 
  -6   0  13      203.21      194.74     39.93 o 
  -5   0  13      655.68      613.49     32.19 o 
  -4   0  13      909.53      788.56     35.92 o 
  -3   0  13       96.79      142.82     18.57 o 
  -2   0  13      601.44      585.23     29.72 o 
  -1   0  13        1.53        7.69      8.61 o 
   0   0  13      478.58      457.77     26.40 o 
   1   0  13     1741.13     1653.52     37.58 o 
   2   0  13       99.09      128.85     12.93 o 
   3   0  13      342.68      316.30     17.95 o 
   4   0  13       26.81       33.63     19.54 o 
   5   0  13       57.48       62.04     25.54 o 
   6   0  13        6.53       32.23     16.88 o 
  -7   1  13        9.79       37.25     21.52 o 
  -6   1  13       12.18       25.01     19.33 o 
  -5   1  13      299.49      301.46     22.32 o 
  -4   1  13     2052.60     1899.45     55.90 o 
  -3   1  13      180.88      153.84     16.39 o 
  -2   1  13      435.80      377.69     23.08 o 
  -1   1  13      175.72      172.97     18.82 o 
   0   1  13      104.15      135.99     18.09 o 
   1   1  13     1815.20     1855.32     39.39 o 
   2   1  13     1569.84     1584.74     47.07 o 
   3   1  13      309.05      346.82     23.24 o 
   4   1  13      227.07      248.08     32.15 o 
   5   1  13      137.63      180.16     38.79 o 
   6   1  13        5.77        6.10     15.73 o 
  -7   2  13       40.59       70.41     27.32 o 
  -6   2  13      140.52      157.06     34.25 o 
  -5   2  13      381.21      338.37     24.17 o 
  -4   2  13     1196.66     1056.96     40.88 o 
  -3   2  13       39.78       34.00     10.41 o 
  -2   2  13      145.71      154.69     15.89 o 
  -1   2  13      920.47      834.04     34.70 o 
   0   2  13       99.84      114.93     14.56 o 
   1   2  13      299.97      309.06     20.77 o 
   2   2  13      524.77      496.04     27.33 o 
   3   2  13      131.27      160.75     19.84 o 
   4   2  13      114.49      146.62     32.19 o 
   5   2  13      110.53      118.33     32.43 o 
  -7   3  13        1.23        4.19     12.77 o 
  -6   3  13       26.90       78.14     14.54 o 
  -5   3  13      230.24      246.42     20.99 o 
  -4   3  13        1.96       11.47      7.90 o 
  -3   3  13       84.10      106.03     13.41 o 
  -2   3  13      124.03      180.99     16.10 o 
  -1   3  13      663.84      563.63     41.23 o 
   0   3  13        5.41       13.81     11.93 o 
   1   3  13        3.73       19.87      7.88 o 
   2   3  13      517.98      480.02     27.88 o 
   3   3  13      234.46      226.54     19.85 o 
   4   3  13       53.65       56.28     21.77 o 
   5   3  13       23.84       37.50     19.64 o 
  -7   4  13      238.87      202.99     33.50 o 
  -6   4  13       15.16       32.97     12.12 o 
  -5   4  13      604.16      541.62     30.35 o 
  -4   4  13        3.05       16.84      8.08 o 
  -3   4  13      427.50      453.73     38.69 o 
  -2   4  13        1.34       -2.27     10.88 o 
  -1   4  13     1190.84     1011.19     57.26 o 
   0   4  13      257.18      222.52     28.70 o 
   1   4  13       53.69       61.40     13.50 o 
   2   4  13      436.41      364.33     25.86 o 
   3   4  13       18.82       34.75     15.77 o 
   4   4  13        0.18       27.76     18.42 o 
  -7   5  13      401.37      421.95     45.58 o 
  -6   5  13      145.59      157.13     21.71 o 
  -5   5  13      212.74      196.66     18.47 o 
  -4   5  13      468.74      501.68     41.28 o 
  -3   5  13       10.10       44.09     17.86 o 
  -2   5  13       46.15       82.07     22.64 o 
  -1   5  13      158.93      184.23     31.99 o 
   0   5  13        6.96       27.51      9.36 o 
   1   5  13      103.09      101.59     17.90 o 
   2   5  13      366.22      367.92     27.00 o 
   3   5  13       63.46       99.17     28.86 o 
  -7   6  13      120.62      109.58     27.75 o 
  -6   6  13        8.22       39.42     15.42 o 
  -5   6  13       13.52       29.34     15.73 o 
  -4   6  13      437.46      435.61     40.35 o 
  -3   6  13      411.31      315.91     35.48 o 
  -2   6  13       23.98       20.79     16.64 o 
  -1   6  13       14.38       51.49     20.02 o 
   0   6  13      130.82      156.49     18.25 o 
   1   6  13      329.93      298.59     24.53 o 
   2   6  13       88.66      138.76     21.10 o 
  -6   7  13       15.24       33.63     17.37 o 
  -5   7  13        1.84        6.87     13.85 o 
  -4   7  13      629.89      504.03     45.06 o 
  -3   7  13      440.52      383.38     39.47 o 
  -2   7  13      260.03      266.90     40.01 o 
  -1   7  13        9.86        0.45     12.35 o 
   0   7  13       27.81       40.21     11.66 o 
   1   7  13        3.81       19.79      9.59 o 
  -5   8  13      248.64      279.95     35.25 o 
  -4   8  13       31.40       57.32     21.00 o 
  -3   8  13      217.73      184.96     34.90 o 
  -2   8  13       79.63       75.91     24.85 o 
  -1   8  13       29.41       37.99     19.78 o 
   1  -8  14      272.65      263.26     38.54 o 
   2  -8  14      429.52      424.00     49.96 o 
   3  -8  14      140.48      162.06     40.05 o 
   4  -8  14        2.77        5.16     16.88 o 
   5  -8  14        2.54       10.29     17.20 o 
  -1  -7  14       66.02       73.73     27.99 o 
   0  -7  14      330.17      267.61     41.22 o 
   1  -7  14       20.71       57.70     24.14 o 
   2  -7  14      442.47      426.29     49.13 o 
   3  -7  14       18.84       40.08     24.31 o 
   4  -7  14      191.23      216.44     45.02 o 
   5  -7  14       44.47       65.73     28.89 o 
   6  -7  14        4.87       18.10     18.94 o 
  -2  -6  14      188.31      236.02     45.09 o 
  -1  -6  14        9.51       -6.00     15.94 o 
   0  -6  14        9.81        5.58     16.74 o 
   1  -6  14      246.42      228.36     37.43 o 
   2  -6  14      203.75      217.36     36.58 o 
   3  -6  14       50.27       61.24     25.92 o 
   4  -6  14        0.93       10.39     17.09 o 
   5  -6  14      334.90      332.52     44.75 o 
   6  -6  14       21.29       39.46     25.26 o 
  -3  -5  14       25.69       33.46     27.21 o 
  -2  -5  14      287.60      266.34     47.89 o 
  -1  -5  14      511.83      463.08     50.64 o 
   0  -5  14      110.28      153.01     35.50 o 
   1  -5  14      442.92      408.35     47.57 o 
   2  -5  14      334.48      387.05     45.89 o 
   3  -5  14       17.99       54.17     22.85 o 
   4  -5  14      332.14      364.75     44.62 o 
   5  -5  14      175.63      216.71     42.85 o 
   6  -5  14        3.84       26.13     19.53 o 
  -4  -4  14       62.18       91.68     23.88 o 
  -3  -4  14        0.57        7.15     19.92 o 
  -2  -4  14      212.10      218.25     44.93 o 
  -1  -4  14      585.27      491.39     51.76 o 
   0  -4  14     2893.59     2834.77    118.41 o 
   1  -4  14      225.57      261.43     37.29 o 
   2  -4  14      681.36      619.00     54.62 o 
   3  -4  14      234.38      231.38     34.56 o 
   4  -4  14       92.09      110.86     30.93 o 
   5  -4  14      134.41      188.78     31.32 o 
   6  -4  14        1.75       19.46     19.50 o 
  -5  -3  14        1.90       17.72     15.84 o 
  -4  -3  14      120.95       97.57     29.08 o 
  -3  -3  14       22.08       34.92     30.18 o 
  -2  -3  14       64.52       76.85     31.83 o 
  -1  -3  14       11.01       36.24     20.96 o 
   0  -3  14       84.64      109.67     29.56 o 
   1  -3  14      136.41      198.95     38.27 o 
   2  -3  14      328.42      343.18     39.81 o 
   3  -3  14      611.31      578.35     51.29 o 
   4  -3  14        9.42       56.47     19.67 o 
   5  -3  14       39.77       72.71     18.18 o 
   6  -3  14       76.02      111.37     22.06 o 
  -6  -2  14        8.79       38.27     21.70 o 
  -5  -2  14      148.66      169.06     37.36 o 
  -4  -2  14       27.22       59.69     23.37 o 
  -3  -2  14      413.09      377.39     42.77 o 
  -2  -2  14      102.32      142.80     20.59 o 
  -1  -2  14      740.80      724.38     35.49 o 
   0  -2  14       20.07       40.29     12.68 o 
   1  -2  14        2.61       17.44     10.26 o 
   2  -2  14      293.80      229.05     20.38 o 
   3  -2  14      634.26      577.61     25.10 o 
   4  -2  14       28.65       47.43     10.05 o 
   5  -2  14       44.11       61.60     16.51 o 
   6  -2  14       82.95      142.55     22.74 o 
  -6  -1  14      128.01      147.85     34.91 o 
  -5  -1  14      146.25      150.32     35.27 o 
  -4  -1  14      309.85      255.52     21.99 o 
  -3  -1  14     1086.76     1020.75     42.52 o 
  -2  -1  14      131.82      151.40     18.80 o 
  -1  -1  14      776.43      742.78     34.97 o 
   0  -1  14        2.33        8.78     10.69 o 
   1  -1  14        4.15       11.99      8.63 o 
   2  -1  14      258.85      245.13     16.56 o 
   3  -1  14      165.09      195.02     15.30 o 
   4  -1  14       32.50       47.29     14.40 o 
   5  -1  14      162.66      198.74     39.15 o 
   6  -1  14      317.58      284.36     40.86 o 
  -6   0  14       16.82       38.09     19.88 o 
  -5   0  14       46.43       44.68     13.14 o 
  -4   0  14      250.92      254.62     21.56 o 
  -3   0  14      965.14      888.06     38.76 o 
  -2   0  14      256.12      229.42     19.72 o 
  -1   0  14      706.90      664.06     33.02 o 
   0   0  14     1259.64     1147.92     56.34 o 
   1   0  14      127.78      129.71     21.77 o 
   2   0  14      639.87      529.55     41.44 o 
   3   0  14      457.60      482.82     22.16 o 
   4   0  14      254.00      266.19     33.62 o 
   5   0  14       50.79       57.12     21.04 o 
   6   0  14      286.37      301.09     40.54 o 
  -7   1  14       42.34       39.95     19.57 o 
  -6   1  14      248.60      238.58     42.77 o 
  -5   1  14      394.55      331.37     24.35 o 
  -4   1  14      108.14      129.37     18.82 o 
  -3   1  14      566.37      511.16     29.02 o 
  -2   1  14        2.85       11.49      7.49 o 
  -1   1  14      337.36      298.61     22.77 o 
   0   1  14     2689.04     2573.98     62.13 o 
   1   1  14      496.82      518.16     33.51 o 
   2   1  14      323.08      348.05     22.95 o 
   3   1  14       71.48       95.31     15.87 o 
   4   1  14        3.55       14.41     14.13 o 
   5   1  14      275.05      231.13     34.74 o 
  -7   2  14       49.73       81.51     28.51 o 
  -6   2  14       23.70       49.16     21.77 o 
  -5   2  14      300.96      279.67     22.84 o 
  -4   2  14      103.40      109.10     16.96 o 
  -3   2  14        1.91        9.88      7.30 o 
  -2   2  14      113.85      127.80     15.19 o 
  -1   2  14      682.02      644.16     31.64 o 
   0   2  14     2082.19     1974.35     76.90 o 
   1   2  14      104.29      116.99     24.82 o 
   2   2  14      844.71      821.15     35.72 o 
   3   2  14       54.66       50.44     13.01 o 
   4   2  14        4.72       19.92     13.95 o 
   5   2  14      115.64      138.75     35.43 o 
  -7   3  14      221.38      226.96     34.72 o 
  -6   3  14      392.15      380.18     26.31 o 
  -5   3  14      190.43      172.65     19.08 o 
  -4   3  14       49.85       64.07     13.79 o 
  -3   3  14       78.57      106.34     15.95 o 
  -2   3  14       11.19       34.40     17.06 o 
  -1   3  14      289.90      250.19     30.42 o 
   0   3  14      107.82       79.32     21.92 o 
   1   3  14      524.01      515.83     40.71 o 
   2   3  14       93.69      138.62     19.25 o 
   3   3  14      115.91      110.24     28.80 o 
   4   3  14        3.20       26.61     12.70 o 
  -7   4  14      132.74      140.06     34.84 o 
  -6   4  14      845.63      814.18     39.69 o 
  -5   4  14      429.89      398.08     26.60 o 
  -4   4  14       51.34       68.88     13.75 o 
  -3   4  14      141.57      131.33     26.71 o 
  -2   4  14       32.61       34.05     17.20 o 
  -1   4  14     1916.35     1858.12     79.31 o 
   0   4  14      541.63      533.31     43.58 o 
   1   4  14       52.97       84.99     12.64 o 
   2   4  14       30.31       42.19     13.91 o 
   3   4  14       52.18       53.87     21.74 o 
  -7   5  14       48.12       83.32     27.28 o 
  -6   5  14      472.02      424.39     28.49 o 
  -5   5  14      146.20      189.60     31.18 o 
  -4   5  14       19.06       52.02     19.46 o 
  -3   5  14      553.14      519.91     43.97 o 
  -2   5  14      510.99      389.26     38.84 o 
  -1   5  14      261.17      239.83     31.38 o 
   0   5  14       20.61       28.71     16.40 o 
   1   5  14      275.57      319.93     23.88 o 
   2   5  14        0.60       15.75     10.56 o 
  -6   6  14        1.64       22.95     12.24 o 
  -5   6  14      113.65      144.41     29.15 o 
  -4   6  14      104.17      110.48     26.84 o 
  -3   6  14      223.24      223.84     30.26 o 
  -2   6  14      306.53      249.46     33.73 o 
  -1   6  14      199.04      230.71     37.65 o 
   0   6  14        0.55       14.30     15.84 o 
   1   6  14      300.01      301.52     24.45 o 
  -6   7  14        5.38       46.11     16.43 o 
  -5   7  14        0.94       31.67     14.65 o 
  -4   7  14        3.53       32.02     18.63 o 
  -3   7  14       82.10       97.02     26.49 o 
  -2   7  14      180.40      202.10     36.29 o 
  -1   7  14      284.19      227.44     32.36 o 
   0   7  14       25.76       32.41     18.49 o 
  -4   8  14       69.65       83.58     25.72 o 
  -3   8  14        0.20       26.51     13.60 o 
   2  -8  15        1.85       18.21     18.59 o 
   3  -8  15       37.72       44.38     24.39 o 
   0  -7  15       84.13       90.01     33.50 o 
   1  -7  15       61.57       82.07     28.65 o 
   2  -7  15        7.54       20.65     20.65 o 
   3  -7  15        1.32       18.31     16.39 o 
   4  -7  15       29.77       22.96     20.27 o 
   5  -7  15        1.45       28.18     20.93 o 
  -2  -6  15        0.62        5.65     17.82 o 
  -1  -6  15      504.83      511.59     55.45 o 
   0  -6  15      175.19      216.74     44.77 o 
   1  -6  15       94.89      131.59     38.22 o 
   2  -6  15       37.88       54.36     27.74 o 
   3  -6  15       86.57       86.42     30.78 o 
   4  -6  15        1.13       14.93     18.59 o 
   5  -6  15        0.19       12.38     20.09 o 
   6  -6  15       83.19      126.33     36.47 o 
  -3  -5  15      251.90      274.83     51.92 o 
  -2  -5  15       99.13      189.29     42.37 o 
  -1  -5  15      105.51      103.74     34.91 o 
   0  -5  15      213.81      249.58     47.30 o 
   1  -5  15      320.31      291.85     42.06 o 
   2  -5  15       99.55      136.87     36.30 o 
   3  -5  15      197.09      265.62     37.94 o 
   4  -5  15      419.99      329.50     44.29 o 
   5  -5  15        3.08       44.93     21.07 o 
   6  -5  15       41.62       50.59     27.07 o 
  -4  -4  15        3.46        5.30     29.02 o 
  -3  -4  15      126.38      133.95     40.95 o 
  -2  -4  15      202.02      183.99     43.74 o 
  -1  -4  15        8.50       19.53     19.26 o 
   0  -4  15      951.74      955.59     69.52 o 
   1  -4  15       89.47      103.56     29.60 o 
   2  -4  15     1005.37      960.76     69.34 o 
   3  -4  15      206.98      254.79     36.23 o 
   4  -4  15     1233.52     1295.99     83.04 o 
   5  -4  15       70.66       92.06     29.73 o 
   6  -4  15       12.49       26.82     18.14 o 
  -5  -3  15        9.21       14.37     16.22 o 
  -4  -3  15      287.42      291.38     40.75 o 
  -3  -3  15      107.01      121.86     41.05 o 
  -2  -3  15      434.40      384.52     46.55 o 
  -1  -3  15     1514.55     1422.58     83.82 o 
   0  -3  15       68.54      107.21     29.49 o 
   1  -3  15      271.15      275.65     37.37 o 
   2  -3  15      215.99      205.56     32.81 o 
   3  -3  15     1223.24     1233.97     76.28 o 
   4  -3  15      928.72      845.29     64.42 o 
   5  -3  15      100.45      139.90     33.75 o 
   6  -3  15        7.20       71.16     18.16 o 
  -5  -2  15        0.80        5.82     14.30 o 
  -4  -2  15       45.97       78.02     26.87 o 
  -3  -2  15     2162.85     1937.32     97.33 o 
  -2  -2  15      373.65      329.37     26.22 o 
  -1  -2  15      228.78      231.71     21.71 o 
   0  -2  15      291.14      257.11     22.62 o 
   1  -2  15      176.98      178.17     20.53 o 
   2  -2  15        6.90       20.05     10.39 o 
   3  -2  15     1169.04     1110.86     35.70 o 
   4  -2  15      134.73      184.18     22.58 o 
   5  -2  15      169.68      165.61     24.74 o 
   6  -2  15       51.08       56.59     24.07 o 
  -6  -1  15        9.65       26.16     15.77 o 
  -5  -1  15       44.32       47.45     24.00 o 
  -4  -1  15      539.90      474.13     30.51 o 
  -3  -1  15      481.77      443.60     29.17 o 
  -2  -1  15     1724.44     1587.69     53.97 o 
  -1  -1  15       78.20       88.90     16.12 o 
   0  -1  15        2.42       12.96      8.92 o 
   1  -1  15      158.61      168.25     19.92 o 
   2  -1  15        3.15        9.94      8.39 o 
   3  -1  15      250.53      306.40     18.60 o 
   4  -1  15        6.62       43.67     12.05 o 
   5  -1  15       23.97       52.99     26.48 o 
   6  -1  15        1.38       30.69     22.22 o 
  -6   0  15        0.53        3.59     13.29 o 
  -5   0  15       33.93       43.18     13.66 o 
  -4   0  15       58.06       70.65     15.31 o 
  -3   0  15      192.13      203.66     21.42 o 
  -2   0  15     1142.65     1050.11     43.67 o 
  -1   0  15      214.91      223.16     22.26 o 
   0   0  15       39.42       53.61     18.82 o 
   1   0  15      739.89      739.64     35.13 o 
   2   0  15      111.12      161.95     30.34 o 
   3   0  15      150.12      180.01     18.90 o 
   4   0  15      334.37      281.30     35.94 o 
   5   0  15       89.34      152.49     35.77 o 
  -6   1  15       25.25       52.71     22.50 o 
  -5   1  15      206.10      186.67     20.92 o 
  -4   1  15       32.24       43.93     13.38 o 
  -3   1  15       70.73       75.48     15.63 o 
  -2   1  15      137.54      122.02     19.20 o 
  -1   1  15      273.69      249.46     24.72 o 
   0   1  15       17.68       40.33     12.80 o 
   1   1  15     1061.99      973.07     55.04 o 
   2   1  15       89.68      137.00     26.56 o 
   3   1  15      124.34      174.31     18.78 o 
   4   1  15       74.75       60.44     22.79 o 
   5   1  15      123.21      153.43     37.84 o 
  -7   2  15        8.73       23.65     15.91 o 
  -6   2  15       43.13       54.95     23.62 o 
  -5   2  15      355.92      308.79     24.73 o 
  -4   2  15      426.31      315.10     24.12 o 
  -3   2  15      104.45      121.92     17.70 o 
  -2   2  15        9.61       25.09     11.61 o 
  -1   2  15      428.62      359.23     25.22 o 
   0   2  15       44.39       38.45     18.21 o 
   1   2  15     1164.39      967.46     55.95 o 
   2   2  15       11.37       21.59     13.85 o 
   3   2  15       78.50      116.63     18.22 o 
   4   2  15      188.67      206.55     31.75 o 
  -7   3  15       11.83       23.37     17.79 o 
  -6   3  15       50.64       71.68     15.21 o 
  -5   3  15      591.08      505.59     30.76 o 
  -4   3  15       76.01       77.39     14.82 o 
  -3   3  15        9.50       10.80      8.39 o 
  -2   3  15      218.09      191.90     27.29 o 
  -1   3  15      298.63      251.26     32.13 o 
   0   3  15       25.87       20.69     17.16 o 
   1   3  15      147.96      180.47     31.36 o 
   2   3  15      395.71      339.27     24.34 o 
   3   3  15       22.07       45.46     17.76 o 
   4   3  15       53.57       77.78     24.98 o 
  -7   4  15      150.03      181.94     38.16 o 
  -6   4  15      114.04      168.14     21.95 o 
  -5   4  15      181.53      220.13     20.66 o 
  -4   4  15      858.17      787.33     53.26 o 
  -3   4  15        7.80        7.33     12.52 o 
  -2   4  15      852.13      720.00     50.14 o 
  -1   4  15        2.20        9.66     14.65 o 
   0   4  15      141.48      131.64     27.69 o 
   1   4  15      210.60      210.97     28.71 o 
   2   4  15       17.07       48.95     12.07 o 
   3   4  15        0.93       33.97     16.88 o 
  -6   5  15      107.07      112.57     25.58 o 
  -5   5  15       41.09       52.72     20.34 o 
  -4   5  15       87.91      158.07     30.85 o 
  -3   5  15       55.17       48.50     20.03 o 
  -2   5  15      306.68      286.84     35.03 o 
  -1   5  15      712.99      589.92     49.27 o 
   0   5  15       14.92       30.03     17.86 o 
   1   5  15      433.88      379.66     39.75 o 
   2   5  15      159.04      205.04     21.31 o 
  -6   6  15      185.32      180.83     31.67 o 
  -5   6  15        9.22       28.85     15.73 o 
  -4   6  15      606.73      532.05     46.31 o 
  -3   6  15      171.37      175.00     33.94 o 
  -2   6  15       33.89       24.18     17.90 o 
  -1   6  15      178.76      159.07     32.06 o 
   0   6  15      189.89      199.60     34.89 o 
   1   6  15       41.31       37.26     17.41 o 
  -5   7  15       17.27       54.70     21.07 o 
  -4   7  15      106.92      136.02     30.09 o 
  -3   7  15      123.87      144.04     31.45 o 
  -2   7  15       78.20       67.63     25.93 o 
  -1   7  15       10.97       12.70     17.86 o 
   0  -7  16      273.16      259.94     41.58 o 
   1  -7  16      416.24      354.27     47.75 o 
   2  -7  16      467.53      437.19     52.10 o 
   3  -7  16       11.98       34.19     21.63 o 
   4  -7  16        2.51       18.38     20.58 o 
  -1  -6  16        5.86       12.98     20.41 o 
   0  -6  16      160.00      172.92     42.39 o 
   1  -6  16      697.30      596.53     60.64 o 
   2  -6  16      247.58      265.93     41.27 o 
   3  -6  16        0.59       29.86     18.66 o 
   4  -6  16        0.59       15.14     21.63 o 
   5  -6  16       60.69       61.13     31.02 o 
  -2  -5  16       13.20       38.90     29.34 o 
  -1  -5  16      232.67      237.47     38.54 o 
   0  -5  16        8.81       24.66     23.30 o 
   1  -5  16      618.94      584.49     58.55 o 
   2  -5  16      522.13      519.19     55.15 o 
   3  -5  16       67.84      120.82     32.91 o 
   4  -5  16       38.15       48.04     22.64 o 
   5  -5  16      127.34      142.89     37.70 o 
  -3  -4  16       54.65       54.15     31.82 o 
  -2  -4  16       86.60       84.04     32.00 o 
  -1  -4  16      227.42      228.71     37.14 o 
   0  -4  16       95.28      130.41     33.54 o 
   1  -4  16       25.76       42.53     23.55 o 
   2  -4  16        2.86       28.01     21.28 o 
   3  -4  16      138.75      213.06     33.97 o 
   4  -4  16        4.05       26.06     22.78 o 
   5  -4  16      232.94      234.56     37.66 o 
   6  -4  16       15.25       39.59     20.41 o 
  -4  -3  16       46.40       52.69     37.89 o 
  -3  -3  16       47.44       48.12     29.73 o 
  -2  -3  16        0.55       36.90     22.46 o 
  -1  -3  16      373.25      353.55     42.75 o 
   0  -3  16       17.20       47.20     22.60 o 
   1  -3  16      714.22      679.53     58.16 o 
   2  -3  16       86.75      158.29     35.01 o 
   3  -3  16      230.41      207.30     32.77 o 
   4  -3  16       29.08      105.15     29.48 o 
   5  -3  16       16.80       38.62     18.42 o 
   6  -3  16       30.38       65.34     18.38 o 
  -5  -2  16      110.51      116.38     32.39 o 
  -4  -2  16        9.59       16.08     16.81 o 
  -3  -2  16      579.99      530.88     58.71 o 
  -2  -2  16      981.44      872.01     42.56 o 
  -1  -2  16      797.28      770.99     38.66 o 
   0  -2  16        3.71        5.28      9.76 o 
   1  -2  16       17.42       26.80     12.29 o 
   2  -2  16      485.20      468.83     29.73 o 
   3  -2  16      324.24      328.73     24.86 o 
   4  -2  16        0.44       38.74     14.33 o 
   5  -2  16        0.66       23.78     10.76 o 
  -5  -1  16       25.32       40.47     22.81 o 
  -4  -1  16      530.47      493.04     31.69 o 
  -3  -1  16      104.37      159.96     21.50 o 
  -2  -1  16       24.84       41.41     13.15 o 
  -1  -1  16      197.55      192.05     21.78 o 
   0  -1  16        3.07       10.33      9.57 o 
   1  -1  16       37.90       40.83     13.36 o 
   2  -1  16      905.93      896.74     39.17 o 
   3  -1  16      293.55      292.41     22.74 o 
   4  -1  16       21.78       40.26     17.58 o 
   5  -1  16        0.84       14.89     15.00 o 
  -6   0  16       33.22       57.42     25.96 o 
  -5   0  16      211.55      211.44     22.29 o 
  -4   0  16     1246.84     1101.12     46.75 o 
  -3   0  16     1364.68     1157.96     46.88 o 
  -2   0  16       45.58       68.35     16.65 o 
  -1   0  16      143.51      171.11     25.60 o 
   0   0  16      685.14      660.10     34.68 o 
   1   0  16        1.65       27.40     21.84 o 
   2   0  16      675.81      671.71     33.39 o 
   3   0  16      139.95      176.22     28.63 o 
   4   0  16       67.63      102.67     28.41 o 
   5   0  16       79.58      116.32     32.39 o 
  -6   1  16       15.14       40.61     20.93 o 
  -5   1  16        6.06       15.52     10.60 o 
  -4   1  16       19.93       48.10     13.55 o 
  -3   1  16       86.97      130.09     19.52 o 
  -2   1  16      622.21      531.08     31.84 o 
  -1   1  16        3.20       14.13     10.61 o 
   0   1  16      984.04      932.99     39.23 o 
   1   1  16        0.91        1.43     11.09 o 
   2   1  16       46.37       78.40     21.77 o 
   3   1  16      103.89      108.21     23.28 o 
   4   1  16        0.61       15.70     15.84 o 
  -6   2  16       67.43      130.53     14.86 o 
  -5   2  16       15.78       26.25     11.35 o 
  -4   2  16      128.69      136.63     19.81 o 
  -3   2  16       31.87       33.17     10.78 o 
  -2   2  16       31.08       34.58     12.54 o 
  -1   2  16      215.90      208.87     32.88 o 
   0   2  16      225.56      207.87     28.97 o 
   1   2  16     1317.38     1172.41     64.41 o 
   2   2  16        1.40       17.44     13.46 o 
   3   2  16       64.89       87.80     20.76 o 
   4   2  16        5.57       19.81     14.55 o 
  -6   3  16      483.00      459.47     31.04 o 
  -5   3  16       71.40       83.24     16.45 o 
  -4   3  16      107.94       97.31     16.91 o 
  -3   3  16        3.52        7.04      6.97 o 
  -2   3  16       84.34      112.91     25.55 o 
  -1   3  16      442.09      433.51     40.57 o 
   0   3  16     1240.80     1185.50     65.70 o 
   1   3  16       17.19        1.95     13.05 o 
   2   3  16        6.04        7.95     12.21 o 
   3   3  16       17.66       57.24     14.27 o 
  -6   4  16      725.18      625.36     36.00 o 
  -5   4  16       81.42       94.99     17.36 o 
  -4   4  16      171.37      209.99     34.15 o 
  -3   4  16       61.05       80.30     23.76 o 
  -2   4  16       35.54       53.55     21.35 o 
  -1   4  16       99.98       98.33     26.88 o 
   0   4  16      635.96      528.19     45.66 o 
   1   4  16     1343.25     1223.43     68.66 o 
   2   4  16      231.47      221.73     31.58 o 
  -6   5  16      328.37      322.01     36.11 o 
  -5   5  16      812.19      777.64     55.95 o 
  -4   5  16      227.84      255.24     38.92 o 
  -3   5  16      126.84      151.55     30.16 o 
  -2   5  16      190.56      204.01     35.14 o 
  -1   5  16       87.24       85.75     25.16 o 
   0   5  16      126.17      160.20     32.43 o 
   1   5  16       50.63       76.20     24.49 o 
  -5   6  16      378.70      342.64     37.59 o 
  -4   6  16       66.89       90.52     24.22 o 
  -3   6  16       16.87       44.06     17.34 o 
  -2   6  16       27.17       43.02     21.21 o 
  -1   6  16        5.53       10.71     14.30 o 
   0   6  16       99.19      100.07     28.31 o 
  -3   7  16        5.38       25.64     16.22 o 
   0  -6  17      465.01      436.38     54.06 o 
   1  -6  17      364.62      377.77     49.45 o 
   2  -6  17       30.87       49.30     28.50 o 
   3  -6  17       40.57       68.28     28.29 o 
   4  -6  17       31.16       69.57     29.69 o 
  -2  -5  17        0.39       14.51     19.32 o 
  -1  -5  17        2.56        7.64     19.01 o 
   0  -5  17      641.82      449.09     52.24 o 
   1  -5  17      630.26      566.56     58.44 o 
   2  -5  17       30.81       49.79     24.11 o 
   3  -5  17       52.01       85.04     29.20 o 
   4  -5  17        3.06       16.11     19.32 o 
   5  -5  17      120.19      158.93     38.19 o 
  -3  -4  17       41.09       85.90     34.85 o 
  -2  -4  17       32.68       31.61     23.83 o 
  -1  -4  17       31.23       47.27     23.69 o 
   0  -4  17      512.46      545.64     55.81 o 
   1  -4  17      606.39      605.00     59.53 o 
   2  -4  17      722.48      654.89     60.10 o 
   3  -4  17      614.85      539.41     55.11 o 
   4  -4  17      741.51      716.16     65.04 o 
   5  -4  17       13.53       33.35     23.79 o 
  -4  -3  17       10.62       37.32     32.58 o 
  -3  -3  17       37.57       58.51     31.16 o 
  -2  -3  17      284.32      276.01     49.11 o 
  -1  -3  17        9.50       22.12     20.41 o 
   0  -3  17      127.28      155.16     35.54 o 
   1  -3  17       14.95       41.62     27.03 o 
   2  -3  17        8.07       31.01     20.86 o 
   3  -3  17        5.93       24.00     18.24 o 
   4  -3  17      146.35      193.29     31.53 o 
   5  -3  17      100.96      150.75     36.58 o 
  -4  -2  17       42.71       48.60     24.67 o 
  -3  -2  17      163.93      223.14     46.13 o 
  -2  -2  17      410.65      407.21     30.22 o 
  -1  -2  17        5.78       21.92     10.56 o 
   0  -2  17       16.09       38.29     13.78 o 
   1  -2  17       34.22       40.14     14.82 o 
   2  -2  17      230.58      212.63     21.47 o 
   3  -2  17      410.24      410.30     28.52 o 
   4  -2  17      228.96      236.86     33.05 o 
   5  -2  17      350.39      326.12     39.72 o 
  -5  -1  17       92.72       87.36     29.25 o 
  -4  -1  17        2.43       16.03      9.81 o 
  -3  -1  17      845.45      774.41     42.35 o 
  -2  -1  17     1651.88     1435.08     54.62 o 
  -1  -1  17      388.63      368.62     27.26 o 
   0  -1  17       10.19       29.68     18.17 o 
   1  -1  17       30.51       36.47     11.91 o 
   2  -1  17       84.16      116.65     18.43 o 
   3  -1  17      229.10      238.28     21.22 o 
   5  -1  17      222.50      272.18     35.63 o 
  -5   0  17      234.31      259.91     24.55 o 
  -4   0  17      178.33      210.94     22.67 o 
  -3   0  17      904.85      796.36     41.69 o 
  -2   0  17      927.75      827.51     47.64 o 
  -1   0  17      551.24      473.06     30.68 o 
   0   0  17       15.92       49.52     13.56 o 
   1   0  17      130.23      158.15     19.03 o 
   2   0  17       50.49       53.07     19.61 o 
   3   0  17      140.37      184.81     30.10 o 
  -5   1  17       41.49       43.73     13.42 o 
  -4   1  17        7.28       16.31      8.95 o 
  -3   1  17       82.29      117.56     19.27 o 
  -2   1  17      595.14      539.00     54.32 o 
  -1   1  17     1160.91      988.35     42.78 o 
   0   1  17       24.20       28.96     18.49 o 
   1   1  17      189.59      171.61     29.93 o 
   2   1  17       94.87      122.83     26.63 o 
   3   1  17       26.04       34.50     15.70 o 
  -6   2  17        7.70       10.15     14.89 o 
  -5   2  17      167.95      192.36     24.84 o 
  -4   2  17       13.39       25.90     11.69 o 
  -3   2  17        2.99       18.51      8.50 o 
  -2   2  17       29.03       56.20     14.65 o 
  -1   2  17      167.16      168.20     30.87 o 
   0   2  17      146.30      153.92     30.87 o 
   1   2  17       27.70       31.71     18.18 o 
   2   2  17      232.85      225.63     35.46 o 
  -6   3  17       23.99       49.76     13.98 o 
  -5   3  17      263.44      257.37     23.53 o 
  -4   3  17       24.57       35.58     11.68 o 
  -3   3  17        1.53        9.24     12.31 o 
  -2   3  17      153.54      167.30     31.01 o 
  -1   3  17      129.39      124.78     29.19 o 
   0   3  17       49.79       42.78     18.11 o 
   1   3  17       31.39       19.92     14.97 o 
   2   3  17       14.85       22.99     13.64 o 
  -5   4  17      214.01      218.49     30.35 o 
  -4   4  17      390.57      368.74     39.98 o 
  -3   4  17       57.94       68.36     22.78 o 
  -2   4  17      282.30      252.52     33.48 o 
  -1   4  17        7.27       -2.13     13.29 o 
   0   4  17      337.00      299.31     37.41 o 
   1   4  17      343.32      298.75     36.85 o 
   2   4  17      186.77      216.07     36.15 o 
  -5   5  17        7.87       40.64     17.75 o 
  -4   5  17      262.53      240.33     34.00 o 
  -3   5  17       24.27       35.41     19.26 o 
  -2   5  17      157.15      108.63     29.57 o 
  -1   5  17      660.78      577.19     50.84 o 
   0   5  17      130.06      140.51     31.70 o 
  -4   6  17        4.69       16.05     14.82 o 
  -3   6  17        0.54       15.07     12.73 o 
  -2   6  17       38.63       27.46     19.15 o 
  -1   6  17      185.97      208.31     37.96 o 
   1  -6  18      442.48      469.87     55.17 o 
   2  -6  18      312.73      286.67     44.07 o 
  -1  -5  18       11.38        2.90     18.14 o 
   0  -5  18        0.35       24.45     21.73 o 
   1  -5  18      349.56      358.61     49.30 o 
   2  -5  18      366.56      346.94     47.10 o 
   3  -5  18      258.27      241.54     38.40 o 
   4  -5  18        7.83       50.55     24.59 o 
  -2  -4  18       72.44       90.97     31.58 o 
  -1  -4  18       11.18       47.34     25.29 o 
   0  -4  18       33.80       38.90     24.87 o 
   1  -4  18      101.61      132.64     36.76 o 
   2  -4  18      369.04      321.93     43.40 o 
   3  -4  18        1.55       11.20     19.74 o 
   4  -4  18      314.82      318.32     44.04 o 
  -3  -3  18       16.23       56.13     25.25 o 
  -2  -3  18        0.60       11.30     20.02 o 
  -1  -3  18      162.19      238.29     45.64 o 
   0  -3  18       17.18       27.52     18.52 o 
   1  -3  18        0.43       22.57     20.86 o 
   2  -3  18      260.56      267.40     38.54 o 
   3  -3  18      510.85      482.22     51.32 o 
   4  -3  18        4.51       51.70     19.81 o 
  -4  -2  18       42.29       43.86     35.73 o 
  -3  -2  18       81.05       94.58     35.70 o 
  -2  -2  18      205.21      215.27     27.08 o 
  -1  -2  18      163.11      192.83     24.94 o 
   0  -2  18       21.57       45.19     14.39 o 
   1  -2  18       83.59       96.64     19.52 o 
   2  -2  18      339.50      357.95     27.40 o 
   3  -2  18       21.34       52.76     13.80 o 
   4  -2  18       14.07       56.27     20.23 o 
  -4  -1  18      169.40      195.02     22.57 o 
  -3  -1  18      373.12      358.31     29.81 o 
  -2  -1  18       62.78       62.38     15.83 o 
  -1  -1  18      233.94      215.07     22.26 o 
   0  -1  18      460.06      421.12     29.80 o 
   1  -1  18      205.63      249.73     24.85 o 
   2  -1  18      560.16      538.18     32.45 o 
   3  -1  18      148.21      184.53     30.69 o 
  -5   0  18       84.15       82.61     16.84 o 
  -4   0  18        1.73       19.80      9.42 o 
  -3   0  18      197.40      224.39     26.51 o 
  -2   0  18      236.43      234.13     22.80 o 
  -1   0  18       58.36       89.78     30.57 o 
   0   0  18      258.83      272.21     24.09 o 
   1   0  18       75.32      116.81     19.77 o 
   2   0  18      153.24      219.25     34.53 o 
   3   0  18      229.94      216.77     28.09 o 
  -5   1  18       60.87       54.76     14.29 o 
  -4   1  18      299.31      272.28     24.50 o 
  -3   1  18      209.58      204.38     24.01 o 
  -2   1  18       68.68       99.57     19.59 o 
  -1   1  18       13.70       25.13     13.81 o 
   0   1  18        5.28       15.42     14.93 o 
   1   1  18       75.45      117.19     27.99 o 
   2   1  18       23.72       22.36     17.09 o 
   3   1  18      377.42      386.82     37.80 o 
  -5   2  18      166.07      197.67     22.17 o 
  -4   2  18      381.01      361.57     28.12 o 
  -3   2  18      221.27      222.66     27.22 o 
  -2   2  18      194.75      194.62     32.55 o 
  -1   2  18       18.19       24.24     17.44 o 
   0   2  18        1.58       -7.64     11.44 o 
   1   2  18        1.96       -8.34     11.23 o 
   2   2  18        9.19       17.48     16.05 o 
  -5   3  18        2.73        7.44      8.53 o 
  -4   3  18      163.46      176.62     32.37 o 
  -3   3  18      177.48      196.76     34.19 o 
  -2   3  18       41.94       49.44     19.78 o 
  -1   3  18      104.80      133.31     29.56 o 
   0   3  18       94.29       98.22     27.15 o 
   1   3  18      146.60      165.50     33.31 o 
   2   3  18       32.53       64.68     24.35 o 
  -5   4  18      108.15      139.27     28.27 o 
  -4   4  18        0.51       12.35     13.57 o 
  -3   4  18      325.94      323.85     38.21 o 
  -2   4  18      132.26      104.74     27.96 o 
  -1   4  18      707.53      495.46     47.50 o 
   0   4  18      117.99      118.48     30.54 o 
   1   4  18      142.25      161.23     33.03 o 
  -4   5  18      113.64      120.50     28.87 o 
  -3   5  18       16.88       17.55     14.16 o 
  -2   5  18       82.42       93.04     28.13 o 
  -1   5  18       18.36       33.35     20.13 o 
   1  -5  19      199.13      261.14     40.72 o 
   2  -5  19        3.84        4.36     23.86 o 
  -1  -4  19      218.15      252.55     38.88 o 
   0  -4  19      395.53      372.11     47.92 o 
   1  -4  19      247.31      311.89     54.19 o 
   2  -4  19      293.85      294.03     42.43 o 
   3  -4  19       49.29       86.57     30.81 o 
  -2  -3  19       23.23       35.09     24.84 o 
  -1  -3  19      288.76      274.63     39.98 o 
   0  -3  19      100.47      172.18     39.65 o 
   1  -3  19      162.48      192.65     41.94 o 
   2  -3  19      147.43      183.48     39.11 o 
   3  -3  19       82.49      136.32     35.39 o 
  -3  -2  19       55.08      102.93     34.72 o 
  -2  -2  19       69.33      102.58     20.72 o 
  -1  -2  19       72.90      107.84     20.78 o 
   0  -2  19      573.16      448.79     32.04 o 
   1  -2  19      185.81      222.38     23.15 o 
   2  -2  19        5.54       23.60     11.46 o 
   3  -2  19      100.25      138.83     20.93 o 
  -3  -1  19       60.75       77.99     18.89 o 
  -2  -1  19      238.34      231.86     24.03 o 
  -1  -1  19        5.45       28.80     13.53 o 
   0  -1  19        2.86       11.71     10.62 o 
   1  -1  19      327.46      287.32     25.29 o 
   2  -1  19       33.16       65.78     20.27 o 
   3  -1  19      104.51      158.78     29.14 o 
  -4   0  19       15.36       23.44     16.88 o 
  -3   0  19      194.88      197.65     26.54 o 
  -2   0  19      477.64      409.68     30.44 o 
  -1   0  19      595.90      533.00     34.17 o 
   0   0  19       13.94       34.96     12.54 o 
   1   0  19      269.37      263.04     34.56 o 
   2   0  19        1.02        3.28     13.99 o 
   3   0  19       60.72       75.62     22.89 o 
  -4   1  19       33.23       66.16     15.93 o 
  -3   1  19      224.32      231.19     28.55 o 
  -2   1  19       47.69       78.66     18.10 o 
  -1   1  19      483.16      469.21     45.54 o 
   0   1  19      164.22      189.37     34.85 o 
   1   1  19        1.37       12.17     14.06 o 
   2   1  19        9.14        7.57     13.57 o 
  -4   2  19       67.87       91.24     18.70 o 
  -3   2  19       97.29      132.18     22.95 o 
  -2   2  19      319.29      299.66     36.11 o 
  -1   2  19      160.81      151.13     29.75 o 
   0   2  19       43.79       49.86     20.58 o 
   1   2  19        1.94       15.98     13.50 o 
   2   2  19      117.98       94.56     25.31 o 
  -4   3  19       88.70      128.36     29.14 o 
  -3   3  19       36.59       69.18     22.12 o 
  -2   3  19      619.98      487.76     45.82 o 
  -1   3  19       43.69       48.92     22.57 o 
   0   3  19        2.30        8.96     12.38 o 
   1   3  19       17.03       24.04     14.69 o 
  -3   4  19        2.10       16.39     16.74 o 
  -2   4  19       24.62       51.21     22.26 o 
  -1   4  19      327.53      265.52     35.34 o 
   1  -4  20      138.88      169.77     40.43 o 
  -1  -3  20      127.19      172.77     39.59 o 
   0  -3  20       23.78       63.56     26.55 o 
   1  -3  20       46.91      101.18     30.04 o 
   2  -3  20      229.82      215.05     42.62 o 
  -2  -2  20      153.38      197.62     43.05 o 
  -1  -2  20      164.01      211.37     27.51 o 
   0  -2  20       43.52       38.92     26.26 o 
   1  -2  20       78.98      117.46     20.19 o 
   2  -2  20      145.00      223.93     23.92 o 
  -3  -1  20      123.48      187.53     26.65 o 
  -2  -1  20       25.47       59.29     16.98 o 
  -1  -1  20      137.95      155.15     24.36 o 
   0  -1  20      204.70      214.88     24.70 o 
   1  -1  20        2.10       30.40     14.91 o 
   2  -1  20      113.13      130.34     28.73 o 
  -3   0  20       62.72       67.56     17.49 o 
  -2   0  20       42.63       59.77     17.04 o 
  -1   0  20      244.47      243.92     24.05 o 
   0   0  20       29.65       53.83     23.13 o 
   1   0  20       67.82       90.10     25.86 o 
   2   0  20      100.18      157.14     31.41 o 
  -3   1  20       14.25       33.86     14.42 o 
  -2   1  20        5.49       14.52     12.92 o 
  -1   1  20        4.83       18.14     17.89 o 
   0   1  20      104.32      122.90     30.40 o 
   1   1  20        0.24       13.64     15.91 o 
  -3   2  20      459.21      468.43     46.71 o 
  -2   2  20      111.31      115.23     30.79 o 
  -1   2  20        7.65       16.08     14.51 o 
   0   2  20        2.36        9.73     14.75 o 
   1   2  20       19.59       40.96     19.60 o 
  -2   3  20      123.76      120.99     29.11 o 
  -1   3  20       17.37       21.24     18.52 o 
  -1  -1  21        2.86       20.47     12.28 o 
   0  -1  21      268.85      288.16     31.60 o 
  -1   0  21      171.86      188.26     30.27 o 
   0   0  21       22.29       37.89     18.10 o 
  -1   1  21       39.20       52.96     21.11 o 
                                                 
